# Supplementary material for: Endoplasmic reticulum acetyltransferases Atase1 and Atase2 differentially regulate reticulophagy, macroautophagy and cellular acetyl-CoA metabolism
Source: Commun Biol. 2021 Apr 12;4:454. doi: 10.1038/s42003-021-01992-8 (PMC8041774; doi:10.1038/s42003-021-01992-8)
Supplement: Supplementary file 4 — Supplementary Data 1 [file 42003_2021_1992_MOESM4_ESM.xlsx]

## Sheet: Fig 1
Fig 1d	Brain	Liver	Kidney	Spleen	Intestines	Heart	Lung
	166.114	304.7	364.96	808.011	217.336	162.956	488.624
	1618.96	574.13	178.001	185.68	380.704	125.029	221.549
	343.214	679.798	238.316	114.902	649.187	94.8315	160.472
	284.353	259.321	490.504	3543.28	2646.52	160.472	1388.46
	417.453	415.853	369.188	503.866	337.983		259.321
Fig 1e	Brain	Liver	Kidney	Spleen	Intestines	Heart	Lung
	2777.22	22387.5	1.16029e+06	2203.68	122733	1879.06	2467.53
	10354.5	3207.16	283700	8561.06	12268.8	5199.66	2368.11
	5226.46	6586.73	116584	2008.92	26526.3	1678.13	2114.89
	3046.46	14023.2	822219	2125.79	10040	533.307	2454.88
	5502.15	16028.5	1.21523e+06	2544.82	32414.9		4764.56
Fig 1f		Brain										Liver										Kidney										Spleen										Intestines
	WT	0.756089	1.02365	0.615602	1.60466	0.892804	1.003	1.1042				1.00257	0.554306	0.724614	1.14557	1.57294	1.10143	0.755143	1.14343			0.967476	1.01208	0.61548	1.16646	1.23851	0.905	0.8225	1.2725			1.01063	1.02125	0.880756	0.747344	1.34002	0.830955	1.29089	0.878156			0.725591	1.23941	0.769059	0.481498	1.78444	1.0728	0.578334	1.34886
	Atase1 KO	0.753971	0.427815	0.772326	0.954465	0.745499	1.07721	0.847826	0.883808			0.926253	0.63223	0.608933	1.26366	1.36407	0.886286	1.16914	1.49229			1.10814	0.833676	0.58872	1.35515	1.07726	0.84125	0.83125	0.8125			1.23259	0.911452	0.877214	1.18064	1.07202	0.771679	0.864984	0.723381			0.33103	1.18591	0.529425	0.524967	1.05328	2.15783	2.04426	0.657833
	Atase2 KO	0.828803	0.861984	1.14437	1.51783	0.885987	0.856822	1.02774	0.733133	0.915292		0.792095	0.926253	1.11022	0.555109	0.841099	0.774857	1.086	1.07143	0.944571		1.04295	1.09441	1.12529	0.723892	0.970907	0.76625	0.86875	0.8325	1.13875		0.714286	0.801653	0.846517	0.77686	0.711924	0.891328	0.970362	0.901207	0.850714		0.475925	1.43558	0.454748	1.34976	0.968569	0.800233	0.673559	0.52417
Fig 1g		Brain										Liver										Kidney										Spleen										Intestines
	WT	0.721363	0.584296	1.28712	1.40722	0.991501	0.715137	1.15852	1.12634			0.635909	1.97962	0.329813	1.05466	0.930032	0.917115	1.15285				0.673599	0.43615	1.96053	1.19552	0.734203	1.05348	1.28483	0.661692			1.44491	1.07336	0.889261	0.592469	0.816836	1.0222	1.16096				0.238139	1.46367	1.96802	0.33017	0.722861	0.63044	1.6467
	Atase2 KO	0.976785	0.906883	1.31526	1.89471	1.59302	1.88439	1.77175	1.25149	1.09237		1.31999	3.86882	2.6978	4.29127	1.72614	0.565124	0.638105	0.781485	1.17223		1.73533	1.76513	3.52033	3.94092	2.11949	0.842662	1.17537	1.1051	1.54851		2.20146	2.53452	2.47766	2.25833	2.24208	1.02683	1.13783	1.06383	1.26734		0.826726	4.69778	1.92903	1.76524	5.69349	0.79511	1.15159	1.29829
Fig 1h		Brain										Liver										Kidney										Spleen										Intestines
	WT	0.966933	1.56587	0.329504	1.2597	0.877996	0.862302	1.00226	1.13544			1.41509	0.975557	0.57515	1.10688	0.927316						1.03879	1.15797	0.653532	1.24725	0.902454						0.756802	0.653979	0.692937	1.75948	1.1368	0.715909	1.32206	0.962029			1.63127	0.593629	1.17278	0.540541	1.06178
	Atase2 KO	0.819385	0.849128	0.54995	1.18388	0.690791	0.952596	0.819413	0.893905			1.41777	0.195111	1.27573	0.679406	0.440877						1.22834	0.969742	0.976339	0.800422	0.599877						0.779154	0.948397	0.366586	0.670584	0.989909	0.7949	0.833149	0.767461			1.37307	0.982143	0.919402	1.67471	0.661197
[truncated: 17 more columns]

## Sheet: Fig 2
Fig 2a			Atase1						Atase2
	Atg9a	WT	1.05344	0.711281	0.769686	0.901486	1.38121	1.18289	0.711993	1.19688	1.09112	0.812308	0.951858	1.23583
		KO	0.535584	0.634335	0.439087	0.692189	0.725161	0.590664	1.20242	0.96493	0.73143	0.990457	0.916778	1.21249
	Fam134b	WT	1.48142	1.42112	0.610405	0.466761	0.851588	1.16871	1.03573	0.70124	1.26303	1.01666	0.58807	1.39527
		KO	0.109412	0.120315	0.151544	0.474398	0.627715	0.351819	2.29578	1.43831	2.61954	1.43701	0.856269	1.0811
	Sec62	WT	1.24412	1.02012	1.01214	0.96047	0.751791	1.01136	1.29828	0.881415	0.820301	1.21415	0.807267	0.978586
		KO	0.824091	0.7199	0.755438	1.12091	1.20267	1.01122	1.30323	1.67503	1.73544	1.05717	1.0927	0.941441
Fig 2b	Fam134b		WT											Atase1-/-											Atase2-/-
		Embryo 1	0.172973	0.585938	0.303754	0.241667	0.196091	0.563877	0.917808	0.55567	0.677419	0.394451	0.635294	0.286561	0.410138	0.191894	0.42381	0.577381	0.237082	0.527273	0.132789				0.477465	0.363208	0.225806	0.551402	0.966387	0.184848	0.338235
		Embryo 2	0.662531	0.620791	0.610169	0.834286								0.136842	0.289331	0.435185	0.24058	0.254635							0.603742	0.227273	0.317734
		Embryo 3	0.522816	0.642105	0.511278									0.365854	0.438095	0.518841	0.329204								0.485549	0.642105	0.495624
	Sec62		WT							Atase1-/-							Atase2-/-
		Embryo 1	0.738007	0.731884	0.454676	0.503759	0.752784			0.354839	0.695364	0.325397	0.46831				0.550512	0.403292	0.836735	0.661064
		Embryo 2	0.687747	0.502092	1.06383	1	1.39202	1.35926		0.698847	1.0473	1.14857	1.00504				0.668783	1.44082	1.13514	0.956381
		Embryo 3	0.75	1.07389	0.980583	0.952381	0.989474			0.718812	1.26073	1.1405	0.954416	1.21088	1.71505	1.39286	1.0883	0.598148	1.17925
	Lc3b		WT																		Atase1-/-																		Atase2-/-
		Embryo 1	0.142342	0.351562	0.143345	0.0979167	0.0905538	0.414097	0.506849	0.104124	0.25	0.0205066	0.0588235	0.103321	0.137681	0.11223	0.0864662	0.10245			0.150198	0.147465	0.107527	0.309524	0.363095	0.202128	0.30303	0.131767	0.225806	0.377483	0.388889	0.179577							0.411268	0.45283	0.180108	0.242991	0.579832	0.0636364	0.235294	0.228404	0.141289	0.319728	0.308123
		Embryo 2	0.08933	0.292826	0.152542	0.457143								0.252964	0.263598	0.302128	0.446281	0.384977	0.477778		0.429474	0.370705	0.351852	0.344928	0.321384				0.376081	0.472973	0.634286	0.374527							0.193878	0.283117	0.236453					0.626455	0.636735	0.664865	0.42811
		Embryo 3	0.26206	0.266165	0.293233									0.467857	0.389163	0.299029	0.312169	0.315789			0.615854	0.452381	0.402899	0.353982					0.326733	0.646865	0.735537	0.527066	1.10884	0.790323	0.857143				0.531792	0.479699	0.296499					0.521561	0.553704	0.792453
Fig 2c	WT	Atase1-/-	Atase2-/-
	0.690118	1.38829	1.18824
	0.829753	2.57608	0.853025
	0.914787	0.602399	2.39169
	1.42141	1.97503	0.568385
	1.14393	1.39635	1.65816
	0.487896	0.767815	0.919195
	1.10194	1.35493	1.17695
	1.41016	1.30788	0.738493
			1.76952
Fig 2d		Atase1						Atase2
	WT	1.40428	0.61399	0.981727	0.932252	1.18282	0.884933	0.554106	1.03845	1.40744	0.971844	1.09873	0.929422
	KO	0.503188	0.641972	0.952368	0.636552	0.708712	0.680668	0.674062	0.750413	0.677099	0.893061	1.01379	0.758248
Fig 2e	Fam134b			Sec62
	WT	Atase1-/-		WT	Atase1-/-
	1.11783	2.17455		1.19502	1.3603
	0.781958	1.12306		0.741539	1.24997
	1.10021	1.45144		1.06344	1.51385
	1.19112	2.38999		0.982224	1.50038
	0.747233	1.983		1.01778	1.16043
	1.06165	1.66002			1.48307
Fig 2f	Fam134b			Sec62
	WT	Atase2-/-		WT	Atase2-/-
	2.18874	2.19275		0.368823
	0.305802	0.896212		2.4731	0.441074
	0.505462	0.809979		0.158077	0.277891
	1.23712	2.32028		1.43178	1.45628
	0.552291	0.690921		0.601625	0.444115
	1.21059	1.65479		0.966596	0.781054
Fig 2g		WT Fed	Atase1-/- Fed	Atase2-/- Fed	WT Starved	Atase1-/- Starved	Atase2-/- Starved	WT Starved + Folimycin	Atase1-/- Starved + Folimycin	Atase2-/- Starved + Folimycin
	Embryo 1	50	71.4286	50	100	100	100	33.3333	33.3333	33.3333
	Embryo 2	16.6667	50	28.5714	100	100	100	0	33.3333	0
	Embryo 3	18.1818	70	50	100	100	100	33.3333	0	0
	Embryo 4	36.3636	60	50	100	100	100
Fig 2h	WT	Atase1-/-	Atase2-/-
	0.4754	0.5891	0.5759
	0.5185	0.5873	0.4807
	0.515	0.6138	0.4534
	0.4713	0.5034	0.4501
	0.3596	0.5119	0.5778
	0.4506	0.6128	0.4898
	0.4991	0.4814	0.465
	0.5613	0.5505	0.4782
	0.5312	0.5374	0.495
	0.5445	0.5206	0.4563
	0.5101		0.5264

## Sheet: Fig 3
Fig 3a	Lc3b-I	WT	Atase1-/-	Atase2-/-	Lc3b-II	WT	Atase1-/-	Atase2-/-	Beclin	WT	Atase1-/-	Atase2-/-	p62	WT	Atase1-/-	Atase2-/-
		0.782416	1.80599	1.74055		1.19856	1.16008	1.35343		0.844614	2.02626	1.91276		0.86186	1.29677	0.870491
		0.86427	1.31549	1.7478		0.936989	1.01017	1.4501		0.947833	1.89689	1.99062		0.966773	1.22258	0.756313
		0.82032	1.28703	1.31907		0.594305	1.1264	1.10163		0.978445	1.65351	1.20565		1.01785	1.13829	0.943506
		1.09863	5.21537	0.825443		0.776332	1.51803	1.09867		1.23983	1.86729	1.16614		1.04759	1.1782	0.854437
		0.740572	4.15471	4.19		1.05655	1.55389	1.60877		0.98928	2.2686	2.06606		0.815485	1.23898	0.876136
		1.69379	2.91752	4.23242		1.43727	2.0022	1.48503			2.114	1.80732		1.29044	0.950039	0.799821
		0.42458	0.8113	3.50597		0.73733	1.10438	1.73573		1.01215	1.23253	1.23339		1.03708	1.34322	0.726791
		1.74665	0.829834	1.00248		0.779078	1.06919	0.878329		1.07978	0.949299	0.870536		0.96342	1.16729	1.36638
		0.828767	1.29058	1.0244		1.48359	3.0597	1.17867		0.908067	1.54897	1.15862		0.999503	0.911856	1.27994
		1.3236	1.17476			1.02663	2.05232			0.977132	1.29173			1.02265	0.676193
		0.676402	1.21865			0.973366	2.79467			1.02287	1.36731			0.977347	0.583282
		0.453791				0.697124				1.13701				0.475984
		1.39711				0.904989				1.09697				1.37612
		1.14909				1.39789				0.766016				1.14789
Fig 3b	WT	Atase1-/-	Atase2-/-
	0.994577	0.836622	0.822477
	0.989379	0.806476	0.670877
	1.01604	0.552806	0.690441
		0.726042	0.444812
Fig 3c	Spot density		Atase1																																								Atase2
		WT	0.173	0.23	0.164	0.667	0.391	0.163	0.353	0.544	0.669	1.198	0.851	0.577	0.241	0.473	0.118	0.531	0.698	0.301	0.221	0.302	0.699	1.692	0.697	1.244	0.624	0.328	0.731	0.168	0.041	0.407	0.136	0.179	0.568	0.189	0.129	0.301	0.667				0.366	0.141	0.244	0.474	0.315	0.247	0.329
		KO	0.181	0.163	0.324	0.208	0.549	0.216	0.904	0.429	0.405	1.02	1.106	0.804	1.488	0.984	0.318	2.225	2.48	0.504	1.684	0.629	0.346	0.943	0.913	0.882	0.439	0.991	0.147	0.836	1.801	0.232	0.15	0.119	0.143	0.114	0.356	1.496	0.143				0.426	0.403	1.17	0.423	0.807	0.573	0.219
	Speed	WT	0.00602	0.0288	0.0095	0.0383	0.01	0.0097	0.0164	0.0037	0.0102	0.0181	0.00164	0.0112	0.0141	0.002	0.462	0.157	0.351	0.134	0.248	0.206	0.194	0.272	0.191	0.279	0.132	0.125	0.165	0.165	0.0247	0.0382	0.0399	0.0295	0.0475	0.0072	0.0172	0.0392	0.32	0.0531	0.031		0.12	0.131	0.128	0.14	0.12	0.125	0.163
		KO	0.103	0.0916	0.116	0.179	0.205	0.166	0.163	0.248	0.144	0.125	0.159	0.0028	0.28	0.344	0.454	0.373	0.122	0.198	0.203	0.137	0.194	0.14	0.142	0.199	0.177	0.134	0.188	0.083	0.0852	0.0478	0.086	0.0668	0.0424	0.0675	0.0473	0.0141	0.0188				0.248	0.147	0.132	0.099	0.061	0.069	0.186
	Track displacement length	WT	0.00154	0.00278	0.00912	0.00212	0.0026	0.00188	0.00188	0.00198	0.00206	0.00133	0.00104	0.03333	0.00139	0.00238	0.13455	0.05778	0.05941	0.08625	0.074	0.06444	0.075	0.105	0.13667	0.05675	0.04118	0.06	0.07714	0.003	0.0029	0.0081	0.0055	0.0036	0.0022	0.0023	0.0025	0.0014	0.0027	0.0016			0.063267	0.0638	0.077333	0.062	0.097333	0.068667	0.09
		KO	0.0628	0.059	0.0718	0.0586	0.0814	0.0953	0.092	0.1162	0.0779	0.0369	0.0795	0.0017	0.1039	0.1211	0.14	0.0642	0.0803	0.0736	0.0754	0.0805	0.0721	0.0693	0.0776	0.0555	0.068	0.0722	0.0278	0.0342	0.0063	0.005	0.0094	0.0037	0.0084	0.0071	0.0019	0.0049					0.111333	0.068	0.115333	0.0658	0.053867	0.020133	0.1
Fig 3d	p-Perk / Perk	WT	Atase1-/-	Atase2-/-	p-eIF2a / eIF2a	WT	Atase1-/-	Atase2-/-	p-Ire1 / Ire1	WT	Atase1-/-	Atase2-/-	p50-Atf6 / p90-Atf6	WT	Atase1-/-	Atase2-/-	BiP / b-actin	WT	Atase1-/-	Atase2-/-
		0.976637	0.608581	1.17498		0.735917	0.338931	0.856059		0.728492	0.763853	0.34893		1.01496	1.02711	1.13867		0.774563	2.37932	2.42674
			1.14031	1.20127		0.987588	0.164307	0.551485		0.61279	1.5792	1.09769		1.06241	1.08826	1.15664		0.924196	3.158	2.82154
		1.02398	0.265079	1.47553		0.548265	0.561998	0.376566		0.948406	0.480049	0.561522		1.04475	1.04558	1.25385		1.37544	4.02806	6.51204
		0.999382	0.802051	1.8062		1.72823	0.376797	0.398219		1.48988	1.19486	0.903128		0.877879	1.05094	1.23742		0.925805	2.30839	5.59901
						0.990086	1.23313	1.22442		0.735623	0.380891	1.30368
						1.42757	0.741566	1.39288		0.564004	0.265205	0.255685
						0.902102	1.40354	1.20433		1.04555	0.379185	0.814161
						0.680241	1.04829	1.60694		1.87526	0.587109	0.941433
Fig 3e	WT	Atase1-/-	Atase2-/-
	0.382751	1.03253	1.41472
	2.42816	0.399911	2.20974
	0.477804	1.37108	3.34682
	0.570764	0.817798	0.832356
	1.51082	3.29434	1.72113
	0.629704	2.44381	0.703415
Fig 3f	Xbp1-s / t	WT	Atase1-/-	Atase2-/-	Atf4	WT	Atase1-/-	Atase2-/-	BiP	WT	Atase1-/-	Atase2-/-
		1.20413	1.14355	4.20836		0.96662	0.740998	0.893216		1.63394	1.85563	4.8156
		0.414999	0.644934	2.10862		0.993664		1.01453		0.458707	1.00734	3.93295
		0.312974	0.937115	0.768433		1.02998	0.818266	1.16906		0.645091	0.657333	1.60109
		0.766896	3.47914	1.60163		1.11188	1.32823	0.716273		1.26226	3.1091	1.3274
		2.15456	1.95391	1.94628		0.897852	1.41014	0.689615		0.882701	2.09834	2.83818
		1.57692	0.421286	0.472917		0.888889	0.682896	0.572409		0.691104	0.494118	0.353984
		0.763227	0.28073	1.2387		0.786517	0.588639	0.872035		1.4262	0.647291	0.538279
		0.8063	0.389173	1.25539		1.32459	0.908864	0.889513			0.766734	0.669719
				2.2824				0.953808				0.846363
Fig 3g		WT																Atase1-/-																Atase2-/-
	Embryo 1	0.333072	0.29095	0.379322	0.387959	0.513024	0.362995	0.313913	0.341496	0.902769	1.02252	0.79076	0.622708	0.711724	0.888546	0.808596	1.05709	0.273256	0.277962	0.374819	0.420944	0.461	0.418183	0.421553	0.4535									0.479859	0.390861	0.58617	0.359017	0.373261	0.425761	0.346099	0.47023
	Embryo 2	0.681502	2.00333	0.967519	0.911986	0.991433	1.54559	1.1331	0.930252									1.34152	2.02294	1.15121	1.15784	2.2391	2.12989	2.57188	2.32065									2.59386	2.67499	1.25549	1.26838	3.71066	1.84063	3.24252	1.98355
	Embryo 3	1.23668	1.75582	1.1563	1.40029	1.22096	2.57117	2.89428	1.96226									0.715434	1.04097	0.468283	0.500454	0.867964	0.929624	0.958085	0.802264									5.63938	5.1923	1.71799	1.44497	4.83656	4.53364	4.10416	5.761
	Embryo 4	0.723808	0.602553	0.426451	0.712857	0.526871	0.736805	0.705145	0.629825									1.75105	1.55137	1.57931	1.14402	1.94133	2.12825	1.80137	1.98177									2.06046	2.08348	1.73103	1.54576	3.22825	2.40158	2.80639	2.43189
	Embryo 5	1.12912	0.701749	0.576163	0.697715	0.772265	0.876623	0.981956	0.973896									2.39409	3.04969	2.13431	2.10781	3.47241	2.46453	3.06098	3.34826									3.84356	2.90612	1.73761	2.66144	5.01861	4.00526	4.53451	5.6772
	Embryo 6																	1.41028	3.01279	2.00833	1.51467	2.76142	2.53965	1.82904	2.2587									8.08014	5.20775	3.39592	3.25337	6.40129	6.16325	6.27427	6.65279
[truncated: 24 more columns]

## Sheet: Fig 4
Fig 4a	Overall	Starting date	Ending date	APP/PS1	APP/PS1;ATase1 KO	APP/PS1;ATase2 KO	Male	Starting date	Ending date	APP/PS1	APP/PS1;ATase1 KO	APP/PS1;ATase2 KO	Female	Starting date	Ending date	APP/PS1	APP/PS1;ATase1 KO	APP/PS1;ATase2 KO		Key
		16-Oct-2018	23-Jul-2019		0			21-Oct-2018	28-Jul-2019		0			13-Dec-2018	5-Jan-2019	1				0	Censure
		21-Oct-2018	28-Jul-2019		0			17-Oct-2018	24-Jul-2019			0		6-Feb-2019	27-Feb-2019	1				1	Death
		18-Oct-2018	25-Jul-2019		0			20-Oct-2018	27-Jul-2019			0		9-Feb-2019	4-Mar-2019	1
		17-Oct-2018	24-Jul-2019			0		23-Jun-2018	30-Mar-2019	0				16-Oct-2018	23-Jul-2019		0
		20-Oct-2018	27-Jul-2019			0		20-Mar-2018	25-Dec-2018	0				18-Oct-2018	25-Jul-2019		0
		9-Jun-2018	16-Mar-2019	0				13-Aug-2018	20-May-2019		0			9-Jun-2018	16-Mar-2019	0
		23-Jun-2018	30-Mar-2019	0				16-Aug-2018	23-May-2019		0			17-Aug-2018	24-May-2019		0
		20-Mar-2018	25-Dec-2018	0				16-Aug-2018	23-May-2019		0			17-Aug-2018	24-May-2019		0
		13-Aug-2018	20-May-2019		0			17-Aug-2018	24-May-2019		0			17-Aug-2018	24-May-2019		0
		17-Aug-2018	24-May-2019		0			17-Aug-2018	24-May-2019		0			19-Aug-2018	26-May-2019		0
		16-Aug-2018	23-May-2019		0			17-Aug-2018	24-May-2019		0			16-Aug-2018	23-May-2019		0
		16-Aug-2018	23-May-2019		0			17-Aug-2018	24-May-2019		0			16-Aug-2018	23-May-2019		0
		17-Aug-2018	24-May-2019		0			17-Aug-2018	24-May-2019		0			16-Oct-2018	23-Jul-2019		0
		17-Aug-2018	24-May-2019		0			19-Aug-2018	26-May-2019		0			17-Oct-2018	24-Jul-2019		0
		17-Aug-2018	24-May-2019		0			25-Aug-2018	1-Jun-2019		0			3-Jun-2018	9-Jul-2018	1
		17-Aug-2018	24-May-2019		0			13-Aug-2018	20-May-2019		0			23-Jun-2018	9-Jul-2018	1
		17-Aug-2018	24-May-2019		0			22-Sep-2018	29-Jun-2019			0		19-Jun-2018	10-Jul-2018	1
		17-Aug-2018	24-May-2019		0			22-Sep-2018	29-Jun-2019			0		19-Jun-2018	10-Jul-2018	1
		17-Aug-2018	24-May-2019		0			22-Sep-2018	29-Jun-2019			0		23-Jun-2018	10-Jul-2018	1
		19-Aug-2018	26-May-2019		0			24-Sep-2018	1-Jul-2019			0		23-Jun-2018	10-Jul-2018	1
		19-Aug-2018	26-May-2019		0			20-Oct-2018	27-Jul-2019		0			23-Jun-2018	10-Jul-2018	1
		25-Aug-2018	1-Jun-2019		0			22-Sep-2018	29-Jun-2019			0		3-Jun-2018	23-Jul-2018	1
		13-Aug-2018	20-May-2019		0			20-Oct-2018	27-Jul-2019			0		9-Jun-2018	3-Aug-2018	1
		16-Aug-2018	23-May-2019		0			20-Mar-2018	11-Jun-2018	1				28-Jul-2018	13-Aug-2018	1
		16-Aug-2018	23-May-2019		0			19-Jun-2018	15-Jul-2018	1				23-Jun-2018	20-Aug-2018	1
		22-Sep-2018	29-Jun-2019			0		9-Jun-2018	30-Jul-2018	1				9-Jun-2018	21-Aug-2018	1
		22-Sep-2018	29-Jun-2019			0		28-Jul-2018	20-Aug-2018	1				20-Jul-2018	15-Aug-2018	1
		22-Sep-2018	29-Jun-2019			0		9-Jun-2018	2-Sep-2018	1				9-Jun-2018	26-Aug-2018	1
		24-Sep-2018	1-Jul-2019			0		3-Jun-2018	11-Sep-2018	1				23-Jun-2018	27-Aug-2018	1
		16-Oct-2018	23-Jul-2019		0			7-Jul-2018	23-Sep-2018	1				23-Jun-2018	3-Sep-2018	1
		20-Oct-2018	27-Jul-2019		0			25-Jun-2018	27-Sep-2018	1				25-Jun-2018	1-Sep-2018	1
		22-Sep-2018	29-Jun-2019			0		23-Jun-2018	4-Oct-2018	1				23-Jun-2018	5-Sep-2018	1
		17-Oct-2018	24-Jul-2019		0			20-Jul-2018	5-Oct-2018	1				9-Jun-2018	6-Sep-2018	1
		20-Oct-2018	27-Jul-2019			0		29-Jun-2018	7-Oct-2018	1				25-Jun-2018	9-Sep-2018	1
		20-Mar-2018	11-Jun-2018	1				22-Sep-2018	14-Oct-2018			1		28-Jul-2018	24-Sep-2018	1
		3-Jun-2018	9-Jul-2018	1				22-Sep-2018	14-Oct-2018			1		1-Aug-2018	8-Oct-2018	1
		23-Jun-2018	9-Jul-2018	1				9-Jun-2018	15-Oct-2018	1				15-Aug-2018	8-Oct-2018		1
		19-Jun-2018	10-Jul-2018	1				3-Jun-2018	18-Oct-2018	1				22-Sep-2018	14-Oct-2018			1
		19-Jun-2018	10-Jul-2018	1				23-Jun-2018	3-Nov-2018	1				22-Sep-2018	15-Oct-2018			1
		23-Jun-2018	10-Jul-2018	1				17-Aug-2018	2-Nov-2018		1			17-Aug-2018	17-Oct-2018		1
		23-Jun-2018	10-Jul-2018	1				7-Jul-2018	28-Oct-2018	1				17-Aug-2018	17-Oct-2018		1
		23-Jun-2018	10-Jul-2018	1				23-Oct-2018	14-Nov-2018			1		23-Jun-2018	17-Oct-2018	1
		19-Jun-2018	15-Jul-2018	1				7-Jul-2018	11-Nov-2018	1				29-Jun-2018	17-Oct-2018	1
		3-Jun-2018	23-Jul-2018	1				4-Aug-2018	26-Nov-2018	1				19-Aug-2018	17-Oct-2018		1
		9-Jun-2018	30-Jul-2018	1				22-Sep-2018	30-Nov-2018			1		17-Aug-2018	21-Oct-2018		1
		9-Jun-2018	3-Aug-2018	1				17-Aug-2018	2-Dec-2018		1			27-Sep-2018	21-Oct-2018			1
		28-Jul-2018	13-Aug-2018	1				19-Aug-2018	4-Dec-2018		1			25-Jun-2018	17-Oct-2018	1
		23-Jun-2018	20-Aug-2018	1				16-Oct-2018	15-Dec-2018			1		4-Aug-2018	3-Nov-2018	1
		9-Jun-2018	21-Aug-2018	1				17-Oct-2018	24-Dec-2018			1		19-Aug-2018	31-Oct-2018		1
		20-Jul-2018	15-Aug-2018	1				19-Aug-2018	24-Dec-2018		1			29-Jun-2018	31-Oct-2018	1
		9-Jun-2018	26-Aug-2018	1				27-Sep-2018	5-Jan-2019			1		4-Aug-2018	31-Oct-2018	1
		23-Jun-2018	27-Aug-2018	1				27-Sep-2018	24-Dec-2018			1		23-Oct-2018	14-Nov-2018			1
		28-Jul-2018	20-Aug-2018	1				28-Jul-2018	9-Jan-2019	1				23-Oct-2018	14-Nov-2018			1
		9-Jun-2018	2-Sep-2018	1				16-Oct-2018	18-Jan-2019		1			18-Oct-2018	10-Nov-2018			1
		23-Jun-2018	3-Sep-2018	1				22-Sep-2018	24-Jan-2019			1		15-Sep-2018	16-Nov-2018	1
		25-Jun-2018	1-Sep-2018	1				29-Jun-2018	26-Jan-2019	1				23-Jun-2018	25-Nov-2018	1
		23-Jun-2018	5-Sep-2018	1				22-Sep-2018	27-Jan-2019			1		22-Sep-2018	26-Nov-2018	1
		9-Jun-2018	6-Sep-2018	1				17-Sep-2018	29-Jan-2019	1				22-Sep-2018	30-Nov-2018			1
		25-Jun-2018	9-Sep-2018	1				20-Oct-2018	31-Jan-2019		1			17-Sep-2018	4-Dec-2018	1
		3-Jun-2018	11-Sep-2018	1				8-Dec-2018	8-Feb-2019	1				17-Sep-2018	4-Dec-2018	1
		7-Jul-2018	23-Sep-2018	1				21-Oct-2018	11-Feb-2019			1		21-Oct-2018	10-Dec-2018		1
		28-Jul-2018	24-Sep-2018	1				16-Dec-2018	17-Feb-2019			1		17-Oct-2018	22-Dec-2018		1
		25-Jun-2018	27-Sep-2018	1				16-Dec-2018	18-Feb-2019	1				23-Oct-2018	20-Dec-2018		1
		23-Jun-2018	4-Oct-2018	1				16-Aug-2018	27-Feb-2019		1			29-Jun-2018	10-Dec-2018	1
		20-Jul-2018	5-Oct-2018	1				4-Aug-2018	1-Mar-2019	1				15-Sep-2018	19-Dec-2018	1
		29-Jun-2018	7-Oct-2018	1				20-Oct-2018	3-Mar-2019		1			17-Oct-2018	5-Jan-2019		1
		1-Aug-2018	8-Oct-2018	1				17-Dec-2018	6-Mar-2019	1				20-Oct-2018	2-Jan-2019		1
		15-Aug-2018	8-Oct-2018		1			15-Dec-2018	15-Mar-2019		1			15-Dec-2018	7-Jan-2019		1
		22-Sep-2018	14-Oct-2018			1		23-Feb-2019	17-Mar-2019	1				23-Oct-2018	24-Dec-2018			1
		22-Sep-2018	14-Oct-2018			1		23-Feb-2019	17-Mar-2019	1				23-Oct-2018	9-Jan-2019			1
		22-Sep-2018	14-Oct-2018			1		17-Oct-2018	19-Mar-2019		1			13-Dec-2018	5-Jan-2019	1
		9-Jun-2018	15-Oct-2018	1				15-Dec-2018	23-Mar-2019		1			13-Dec-2018	5-Jan-2019			1
		22-Sep-2018	15-Oct-2018			1		15-Dec-2018	29-Mar-2019		1			15-Sep-2018	13-Jan-2019	1
		17-Aug-2018	17-Oct-2018		1			29-Jan-2019	3-Apr-2019	1				30-Dec-2018	19-Jan-2019	1
		17-Aug-2018	17-Oct-2018		1			30-Dec-2018	4-Apr-2019			1		30-Dec-2018	19-Jan-2019		1
		23-Jun-2018	17-Oct-2018	1				17-Oct-2018	5-Apr-2019		1			31-Dec-2018	20-Jan-2019	1
		29-Jun-2018	17-Oct-2018	1				22-Sep-2018	14-Apr-2019	1				17-Oct-2018	19-Jan-2019		1
		19-Aug-2018	17-Oct-2018		1			30-Dec-2018	14-Apr-2019		1			22-Sep-2018	19-Jan-2019			1
		3-Jun-2018	18-Oct-2018	1				31-Jan-2019	23-Apr-2019	1				8-Dec-2018	8-Feb-2019		1
		17-Aug-2018	21-Oct-2018		1			7-Dec-2018	4-May-2019		1			7-Dec-2018	11-Feb-2019		1
		27-Sep-2018	21-Oct-2018			1		22-Sep-2018	6-May-2019			1		15-Dec-2018	11-Feb-2019		1
		25-Jun-2018	17-Oct-2018	1				9-Feb-2019	15-May-2019	1				16-Dec-2018	11-Feb-2019			1
		23-Jun-2018	3-Nov-2018	1				21-Feb-2019	17-May-2019	1				16-Oct-2018	11-Feb-2019		1
		4-Aug-2018	3-Nov-2018	1				7-Dec-2018	20-May-2019		1			13-Aug-2018	9-Feb-2019		1
		17-Aug-2018	2-Nov-2018		1			18-Oct-2018	20-May-2019		1			22-Sep-2018	19-Feb-2019			1
		19-Aug-2018	31-Oct-2018		1			8-Dec-2018	20-May-2019		1			15-Dec-2018	18-Feb-2019		1
		29-Jun-2018	31-Oct-2018	1				17-Dec-2018	28-May-2019		1			30-Jan-2019	18-Feb-2019	1
		7-Jul-2018	28-Oct-2018	1				6-Feb-2019	31-May-2019	1				17-Dec-2018	22-Feb-2019		1
		4-Aug-2018	31-Oct-2018	1				4-Feb-2019	6-Jun-2019			1		30-Jan-2019	22-Feb-2019	1
		23-Oct-2018	14-Nov-2018			1		29-Jan-2019	9-Jun-2019	1				15-Dec-2018	25-Feb-2019		1
		23-Oct-2018	14-Nov-2018			1		13-Aug-2018	20-May-2019		1			27-Sep-2018	2-Mar-2019			1
		23-Oct-2018	14-Nov-2018			1		15-Dec-2018	17-Jun-2019		1			30-Dec-2018	6-Mar-2019	1
		7-Jul-2018	11-Nov-2018	1				17-Oct-2018	26-Jun-2019			1		4-Feb-2019	28-Feb-2019			1
		18-Oct-2018	10-Nov-2018			1		30-Dec-2018	6-Jul-2019	1				21-Feb-2019	11-Mar-2019	1
		15-Sep-2018	16-Nov-2018	1				4-Feb-2019	13-Jul-2019			1		24-Feb-2019	15-Mar-2019			1
		23-Jun-2018	25-Nov-2018	1				22-Apr-2019	14-Jul-2019			1		24-Feb-2019	15-Mar-2019	1
		22-Sep-2018	26-Nov-2018	1				6-Apr-2019	14-Jul-2019	1				24-Feb-2019	15-Mar-2019	1
		4-Aug-2018	26-Nov-2018	1				20-Apr-2019	24-Jul-2019		1			17-Dec-2018	17-Mar-2019		1
		22-Sep-2018	30-Nov-2018			1		15-Dec-2018	5-Aug-2019		1			31-Jan-2019	21-Mar-2019	1
		22-Sep-2018	30-Nov-2018			1		8-Dec-2018	9-Aug-2019	1				26-Dec-2018	14-Mar-2019	1
		17-Aug-2018	2-Dec-2018		1			9-Feb-2019	14-Aug-2019	1				1-Mar-2019	25-Mar-2019	1
		17-Sep-2018	4-Dec-2018	1				4-Apr-2019	16-Aug-2019	1				9-Feb-2019	27-Mar-2019	1
		17-Sep-2018	4-Dec-2018	1				1-Mar-2019	14-Aug-2019	1				31-Dec-2018	27-Mar-2019	1
		19-Aug-2018	4-Dec-2018		1			23-Feb-2019	19-Aug-2019			1		31-Dec-2018	27-Mar-2019	1
		21-Oct-2018	10-Dec-2018		1			25-Apr-2019	21-Aug-2019		1			30-Dec-2018	30-Mar-2019	1
		16-Oct-2018	15-Dec-2018			1								8-Dec-2018	30-Mar-2019	1
		17-Oct-2018	22-Dec-2018		1									17-Dec-2018	30-Mar-2019		1
		17-Oct-2018	24-Dec-2018			1								4-Feb-2019	31-Mar-2019			1
		19-Aug-2018	24-Dec-2018		1									17-Dec-2018	2-Apr-2019			1
		23-Oct-2018	20-Dec-2018		1									22-Dec-2018	2-Apr-2019		1
		29-Jun-2018	10-Dec-2018	1										1-Aug-2018	31-Mar-2019	1
		15-Sep-2018	19-Dec-2018	1										30-Dec-2018	7-Apr-2019			1
		27-Sep-2018	5-Jan-2019			1								17-Feb-2019	17-Apr-2019			1
		17-Oct-2018	5-Jan-2019		1									22-Dec-2018	26-Apr-2019		1
		20-Oct-2018	2-Jan-2019		1									6-Apr-2019	29-Apr-2019	1
		27-Sep-2018	24-Dec-2018			1								14-Apr-2019	6-May-2019	1
		15-Dec-2018	7-Jan-2019		1									14-Apr-2019	6-May-2019	1
		23-Oct-2018	24-Dec-2018			1								6-Feb-2019	8-May-2019			1
		28-Jul-2018	9-Jan-2019	1										31-Dec-2018	12-May-2019	1
		23-Oct-2018	9-Jan-2019			1								17-Dec-2018	15-May-2019		1
		13-Dec-2018	5-Jan-2019	1										16-Dec-2018	26-May-2019	1
		13-Dec-2018	5-Jan-2019	1										26-Dec-2018	26-May-2019	1
		13-Dec-2018	5-Jan-2019			1								6-Apr-2019	11-Jun-2019	1
		15-Sep-2018	13-Jan-2019	1										24-Feb-2019	6-Jun-2019			1
		16-Oct-2018	18-Jan-2019		1									14-Apr-2019	7-Jun-2019	1
		30-Dec-2018	19-Jan-2019	1										24-Feb-2019	10-Jun-2019			1
		30-Dec-2018	19-Jan-2019		1									23-Feb-2019	16-Jun-2019			1
		31-Dec-2018	20-Jan-2019	1										24-Feb-2019	19-Jun-2019	1
		17-Oct-2018	19-Jan-2019		1									22-Apr-2019	21-Jun-2019			1
		22-Sep-2018	19-Jan-2019			1								5-Jun-2019	23-Jun-2019	1
		22-Sep-2018	24-Jan-2019			1								4-Apr-2019	26-Jun-2019	1
		29-Jun-2018	26-Jan-2019	1										14-Apr-2019	26-Jun-2019	1
		22-Sep-2018	27-Jan-2019			1								24-Feb-2019	1-Jul-2019	1
		17-Sep-2018	29-Jan-2019	1
		20-Oct-2018	31-Jan-2019		1
		8-Dec-2018	8-Feb-2019		1
		8-Dec-2018	8-Feb-2019	1
		7-Dec-2018	11-Feb-2019		1
		15-Dec-2018	11-Feb-2019		1
		16-Dec-2018	11-Feb-2019			1
		21-Oct-2018	11-Feb-2019			1
		16-Oct-2018	11-Feb-2019		1
		13-Aug-2018	9-Feb-2019		1
		16-Dec-2018	17-Feb-2019			1
		22-Sep-2018	19-Feb-2019			1
		16-Dec-2018	18-Feb-2019	1
		15-Dec-2018	18-Feb-2019		1
		30-Jan-2019	18-Feb-2019	1
		17-Dec-2018	22-Feb-2019		1
		30-Jan-2019	22-Feb-2019	1
		15-Dec-2018	25-Feb-2019		1
		6-Feb-2019	27-Feb-2019	1
		16-Aug-2018	27-Feb-2019		1
		4-Aug-2018	1-Mar-2019	1
		27-Sep-2018	2-Mar-2019			1
		20-Oct-2018	3-Mar-2019		1
		9-Feb-2019	4-Mar-2019	1
		17-Dec-2018	6-Mar-2019	1
		30-Dec-2018	6-Mar-2019	1
		4-Feb-2019	28-Feb-2019			1
		21-Feb-2019	11-Mar-2019	1
		15-Dec-2018	15-Mar-2019		1
		24-Feb-2019	15-Mar-2019			1
		24-Feb-2019	15-Mar-2019	1
		24-Feb-2019	15-Mar-2019	1
		17-Dec-2018	17-Mar-2019		1
		23-Feb-2019	17-Mar-2019	1
		23-Feb-2019	17-Mar-2019	1
		17-Oct-2018	19-Mar-2019		1
		31-Jan-2019	21-Mar-2019	1
		26-Dec-2018	14-Mar-2019	1
		1-Mar-2019	25-Mar-2019	1
		15-Dec-2018	23-Mar-2019		1
		9-Feb-2019	27-Mar-2019	1
		31-Dec-2018	27-Mar-2019	1
		31-Dec-2018	27-Mar-2019	1
		15-Dec-2018	29-Mar-2019		1
		30-Dec-2018	30-Mar-2019	1
		8-Dec-2018	30-Mar-2019	1
		17-Dec-2018	30-Mar-2019		1
		4-Feb-2019	31-Mar-2019			1
		17-Dec-2018	2-Apr-2019			1
		22-Dec-2018	2-Apr-2019		1
		29-Jan-2019	3-Apr-2019	1
		1-Aug-2018	31-Mar-2019	1
		30-Dec-2018	4-Apr-2019			1
		17-Oct-2018	5-Apr-2019		1
		30-Dec-2018	7-Apr-2019			1
		22-Sep-2018	14-Apr-2019	1
		30-Dec-2018	14-Apr-2019		1
		31-Jan-2019	23-Apr-2019	1
		17-Feb-2019	17-Apr-2019			1
		22-Dec-2018	26-Apr-2019		1
		6-Apr-2019	29-Apr-2019	1
		7-Dec-2018	4-May-2019		1
		22-Sep-2018	6-May-2019			1
		14-Apr-2019	6-May-2019	1
		14-Apr-2019	6-May-2019	1
		6-Feb-2019	8-May-2019			1
		31-Dec-2018	12-May-2019	1
		17-Dec-2018	15-May-2019		1
		9-Feb-2019	15-May-2019	1
		21-Feb-2019	17-May-2019	1
		7-Dec-2018	20-May-2019		1
		18-Oct-2018	20-May-2019		1
		8-Dec-2018	20-May-2019		1
		16-Dec-2018	26-May-2019	1
		17-Dec-2018	28-May-2019		1
		26-Dec-2018	26-May-2019	1
		6-Feb-2019	31-May-2019	1
		6-Apr-2019	11-Jun-2019	1
		4-Feb-2019	6-Jun-2019			1
		24-Feb-2019	6-Jun-2019			1
		14-Apr-2019	7-Jun-2019	1
		29-Jan-2019	9-Jun-2019	1
		24-Feb-2019	10-Jun-2019			1
		13-Aug-2018	20-May-2019		1
		23-Feb-2019	16-Jun-2019			1
		15-Dec-2018	17-Jun-2019		1
		24-Feb-2019	19-Jun-2019	1
		22-Apr-2019	21-Jun-2019			1
		5-Jun-2019	23-Jun-2019	1
		4-Apr-2019	26-Jun-2019	1
		14-Apr-2019	26-Jun-2019	1
		17-Oct-2018	26-Jun-2019			1
		24-Feb-2019	1-Jul-2019	1
		30-Dec-2018	6-Jul-2019	1
		4-Feb-2019	13-Jul-2019			1
		22-Apr-2019	14-Jul-2019			1
		6-Apr-2019	14-Jul-2019	1
		20-Apr-2019	24-Jul-2019		1
		15-Dec-2018	5-Aug-2019		1
		8-Dec-2018	9-Aug-2019	1
		9-Feb-2019	14-Aug-2019	1
		4-Apr-2019	16-Aug-2019	1
		1-Mar-2019	14-Aug-2019	1
		23-Feb-2019	19-Aug-2019			1
		25-Apr-2019	21-Aug-2019		1
Fig 4b	Cortex	Plaque Density								Plaque Area Percentage
			APP/PS1		APP/PS1;Atase1-/-		APP/PS1;Atase2-/-				APP/PS1		APP/PS1;Atase1-/-		APP/PS1;Atase2-/-
		Animal 1	20.754	17.518	13.347	15.43	15.606	19.704		Animal 1	148.96	149.94	199.89	160.79	126.14	112.15
		Animal 2	16.067	17.116	15.992	7.678	10.736	11.47		Animal 2	106.69	90.42	84.97	56.2	153.37	46.73
		Animal 3	10.109	9.85	8.181	14.573	12.921	11.999		Animal 3	222.16	207.95	34.76	72.5	134.72	126.11
	Hippocampus	Plaque Density											Plaque Area Percentage
			APP/PS1			APP/PS1;Atase1-/-			APP/PS1;Atase2-/-					APP/PS1			APP/PS1;Atase1-/-			APP/PS1;Atase2-/-
		Animal 1	4.654	1.26		9.87	6.18		10.072	12.095			Animal 1	0.072	0.072		0.066	0.043		0.068	0.151
		Animal 2	15.124	14.1		4.19	2.224		4.471	4.826			Animal 2	0.207	0.179		0.018	0.029		0.048	0.067
		Animal 3	11.693	8.82	9.533	5.183	5.093		7.365	11.17			Animal 3	0.128	0.128	0.124	0.036	0.07		0.088	0.128
Fig 4d	Gfap	WT	APP/PS1	APP/PS1;Atase1-/-	APP/PS1;Atase2-/-	Iba1	WT	APP/PS1	APP/PS1;Atase1-/-	APP/PS1;Atase2-/-
		0.867475	3.11631	1.74777	1.76595		0.92748	1.52212	1.25022	1.32265
		1.11398	2.96242	2.01719	2.3862		0.9961	2.08789	1.23434	1.48075
		1.01855	2.55623	2.29356	2.31011		1.07642	1.48879	1.74141	1.56715
			2.52095	2.66991	2.53651			1.22009	1.57171	1.45841
			3.09177	2.5771	2.0293			1.1125	1.29219	1.5304
			2.54315	2.47382	2.00485			1.50979	1.41089	1.40557
Fig 4e		WT			APP/PS1			APP/PS1;Atase1-/-			APP/PS1;Atase2-/-
	Animal 1	1578	1521		990	1016		1230	980		1320	1518
	Animal 2	1325	1214		755	720		950	868		1107	1306	1161
	Animal 3	948	803		639	703	786	1110	1099	1035	1056	1270

## Sheet: Fig 5
Fig 5a	Atase1 KO	Δ acetyl stoichiometry	Significant	Not significant	Atase2 KO	Δ acetyl stoichiometry	Significant	Not significant
		0.0425	3.7			-0.5256	3.7
		-0.3536	3.1			-0.1197	3.7
		0.0167	2.7			0.5522	3.3
		0.0458	2.64			-0.2963	3.1
		-0.313	2.54			0.3777	2.85
		0.0705	2.39			-0.0106	2.77
		-0.1044	2.32			-0.3221	2.66
		0.1197	2.24			-0.0123	2.55
		0.1086	2.22			-0.2372	2.44
		-0.0799	2.15			-0.1301	2.43
		0.0007	2.02			0.3885	2.35
		-0.0113	2.01			-0.2043	2.33
		-0.0318	1.99			0.058	2.11
		-0.43	1.98			0.0515	2.1
		0.0326	1.93			-0.1792	2.1
		-0.1572	1.91			0.0154	2.09
		-0.0077	1.9			0.0156	2.09
		-0.0224	1.9			-0.0973	2.08
		0.1451	1.86			-0.0098	2.03
		0.0306	1.86			0.0105	1.92
		0.2208	1.85			0.0499	1.91
		-0.0025	1.83			0.1581	1.91
		0.0262	1.8			-0.0448	1.9
		0.1902	1.79			0.2308	1.89
		-0.0593	1.75			0.0747	1.84
		0.0035	1.73			-0.0087	1.83
		0.0769	1.67			-0.0261	1.83
		-0.1547	1.67			-0.031	1.82
		0.0927	1.67			0.025	1.8
		0.0789	1.64			-0.3409	1.79
		0.2898	1.64			-0.4309	1.79
		-0.0903	1.63			-0.2402	1.79
		-0.0137	1.63			0.1818	1.78
		-0.333	1.63			-0.3043	1.76
		0.0552	1.62			-0.0183	1.74
		-0.0096	1.61			-0.0606	1.7
		-0.0156	1.61			0.0776	1.7
		0.1006	1.6			0.2453	1.67
		0.0588	1.6			-0.1642	1.66
		0.0005	1.6			-0.0222	1.65
		0.0095	1.58			-0.3012	1.64
		-0.2281	1.57			0.0816	1.63
		-0.1883	1.56			-0.0576	1.6
		-0.0113	1.55			-0.0828	1.58
		0.1659	1.54			0.0486	1.58
		-0.0244	1.54			0.0377	1.57
		0.2359	1.53			-0.0868	1.57
		0.1888	1.53			-0.1004	1.57
		-0.0264	1.52			-0.186	1.56
		-0.0675	1.51			-0.0379	1.56
		0.0309	1.51			-0.0366	1.56
		-0.1295	1.51			0.1074	1.55
		0.0929	1.5			-0.0647	1.51
		0.0129	1.5			-0.1448	1.5
		-0.0072	1.49			-0.1864	1.49
		-0.0105	1.49			-0.0939	1.49
		-0.0051	1.49			-0.2833	1.49
		0.0417	1.48			-0.018	1.49
		0.0745	1.48			-0.2913	1.48
		-0.0057	1.48			0.0163	1.45
		-0.1134	1.47			0.0914	1.45
		0.3007	1.45			-0.2027	1.45
		-0.2761	1.44			0.0361	1.45
		-0.0213	1.44			-0.3031	1.43
		0.0147	1.41			-0.0417	1.43
		0.2159	1.41			-0.1131	1.43
		-0.0641	1.4			0.1279	1.42
		0.1027	1.4			-0.0294	1.4
		0.0168	1.39			-0.1068	1.4
		-0.0948	1.39			-0.0537	1.39
		-0.0525	1.39			-0.0192	1.37
		-0.0203	1.38			0.0498	1.35
		-0.0452	1.38			0.0548	1.35
		-0.0146	1.38			-0.1028	1.34
		-0.1456	1.37			-0.0071	1.33
		-0.0919	1.37			-0.0243	1.33
		-0.0163	1.37			-0.1463	1.32
		-0.075	1.37			-0.0391	1.32
		-0.0281	1.36			-0.093	1.32
		-0.0268	1.36			0.1995	1.32
		-0.0896	1.36			-0.1563	1.31
		0.2438	1.35			0.1201	1.31
		-0.0159	1.33			-0.0467	1.31
		-0.0046	1.33			0.0431		1.29
		0.005	1.32			0.0924		1.29
		-0.0219	1.32			-0.1973		1.28
		-0.1455	1.31			0.0617		1.28
		-0.03	1.31			0.1461		1.27
		-0.1584		1.29		-0.2233		1.27
		0.1218		1.28		-0.1848		1.27
		0.0904		1.27		-0.0189		1.27
		-0.2181		1.25		-0.1336		1.26
		0.1032		1.24		-0.1534		1.25
		0.0499		1.24		-0.2608		1.25
		0.3329		1.23		0.0111		1.24
		0.1672		1.21		-0.2064		1.23
		0.0238		1.21		-0.1358		1.23
		0.0962		1.21		-0.2959		1.23
		-0.0355		1.21		0.0316		1.23
		0.0124		1.2		-0.401		1.23
		-0.1516		1.2		-0.0462		1.22
		-0.0787		1.2		-0.1298		1.21
		0.019		1.19		0.0144		1.21
		0.1964		1.19		-0.3086		1.21
		-0.0521		1.19		0.0088		1.21
		0.0588		1.18		0.1032		1.2
		-0.1197		1.18		-0.1358		1.2
		0.0048		1.18		-0.2553		1.19
		-0.0155		1.16		0.0661		1.18
		0.005		1.15		-0.0456		1.18
		0.4277		1.15		-0.1808		1.17
		0.0831		1.15		0.2162		1.16
		0.074		1.15		-0.0323		1.15
		-0.2718		1.14		-0.2615		1.15
		-0.0925		1.14		0.0988		1.14
		-0.2223		1.13		-0.1488		1.13
		-0.1234		1.13		-0.1295		1.13
		0.0073		1.13		0.1523		1.13
		-0.0142		1.12		0.0049		1.13
		-0.1104		1.12		-0.1489		1.12
		0.1345		1.12		-0.0426		1.11
		-0.0902		1.11		0.0475		1.11
		-0.1282		1.11		-0.1904		1.11
		-0.1164		1.11		-0.3809		1.1
		-0.1567		1.11		-0.2787		1.1
		0.1715		1.11		-0.1187		1.09
		-0.0321		1.11		-0.118		1.09
		0.0909		1.1		0.0205		1.09
		-0.0203		1.1		0.0264		1.08
		-0.0981		1.1		-0.3691		1.08
		0.1739		1.09		-0.0857		1.08
		-0.1222		1.09		-0.0336		1.08
		0.0404		1.09		-0.1134		1.08
		0.2077		1.09		-0.0247		1.07
		0.0659		1.09		0.2294		1.07
		-0.5258		1.08		0.2103		1.07
		-0.1606		1.08		-0.1678		1.06
		-0.0812		1.08		-0.024		1.06
		0.0193		1.08		0.0307		1.06
		0.0215		1.08		-0.4539		1.05
		-0.0067		1.07		0.0781		1.05
		-0.0289		1.07		-0.1889		1.04
		0.0013		1.07		0.0508		1.04
		-0.1499		1.07		0.0008		1.04
		-0.0254		1.06		-0.4623		1.04
		0.1436		1.05		0.0035		1.03
		-0.3291		1.04		-0.3254		1.03
		0.1312		1.04		-0.0361		1.03
		-0.188		1.03		0.0621		1.03
		-0.3428		1.03		-0.1299		1.03
		-0.159		1.03		-0.0042		1.03
		-0.0646		1.03		0.0009		1.03
		0.115		1.03		-0.0703		1.02
		0.0298		1.02		-0.0028		1.02
		0.0679		1.02		-0.2339		1.02
		-0.0991		1.02		0.0034		1.02
		0.0452		1.02		0.5834		1.02
		-0.0042		1.02		-0.0189		1.01
		-0.1352		1.01		0.2222		1
		0.103		1.01		-0.0223		1
		-0.0684		1		0.1704		1
		0.0475		1		0.2648		1
		-0.0628		0.99		0.0438		0.998
		-0.0019		0.989		-0.2744		0.995
		-0.0305		0.988		0.0456		0.992
		-0.1195		0.976		0.0507		0.99
		-0.0056		0.975		-0.0992		0.981
		-0.1737		0.966		0.0141		0.976
		-0.0569		0.963		-0.0539		0.974
		0.065		0.96		0.0236		0.963
		-0.0485		0.957		-0.0035		0.954
		-0.0071		0.954		-0.0319		0.953
		-0.0139		0.954		-0.0393		0.952
		-0.108		0.954		0.0998		0.947
		-0.043		0.951		0.0979		0.946
		0.2028		0.948		-0.1468		0.944
		-0.0177		0.947		-0.0886		0.944
		-0.0791		0.946		-0.067		0.94
		-0.1017		0.945		0.0367		0.939
		0.3849		0.939		-0.0885		0.936
		-0.1182		0.939		-0.2494		0.934
		0.0293		0.936		-0.015		0.933
		-0.1008		0.933		-0.0317		0.933
		0.0461		0.932		0.0297		0.932
		0.0672		0.928		-0.152		0.928
		-0.091		0.926		-0.1565		0.928
		0.0087		0.926		-0.2105		0.928
		-0.0582		0.924		-0.1606		0.927
		-0.0048		0.923		-0.0331		0.925
		-0.1094		0.92		0.0332		0.924
		0.0057		0.917		-0.0085		0.923
		-0.1017		0.915		-0.1194		0.922
		0.0769		0.915		-0.0988		0.919
		0.2966		0.913		-0.1689		0.918
		-0.0033		0.913		0.0705		0.916
		0.2897		0.911		0.0124		0.913
		0.0119		0.91		-0.058		0.909
		0.0109		0.91		0.1052		0.906
		0.2044		0.909		-0.0464		0.906
		-0.0172		0.909		-0.1061		0.906
		-0.004		0.908		-0.2121		0.904
		0.0946		0.906		-0.0214		0.903
		0.0913		0.904		0.1309		0.902
		-0.1479		0.903		0.0414		0.899
		-0.0734		0.902		-0.1001		0.898
		-0.3075		0.901		-0.0272		0.897
		-0.1045		0.899		-0.1436		0.895
		-0.0182		0.898		0.0551		0.894
		0.0507		0.897		0.1296		0.89
		0.0074		0.895		0.2138		0.887
		0.0808		0.894		0.0284		0.885
		-0.3174		0.893		-0.5638		0.885
		0.167		0.892		-0.1012		0.883
		-0.0089		0.892		-0.0824		0.881
		-0.1833		0.89		0.0041		0.88
		-0.0116		0.886		-0.2728		0.88
		-0.2111		0.884		-0.0785		0.878
		-0.0162		0.881		-0.0043		0.877
		0.0047		0.88		-0.0077		0.876
		0.2168		0.872		-0.1437		0.875
		-0.0341		0.872		-0.1214		0.873
		-0.089		0.871		0.0048		0.872
		-0.0094		0.868		0.2227		0.871
		-0.0502		0.864		0.067		0.871
		-0.1685		0.859		-0.0515		0.865
		0.5966		0.858		-0.0355		0.865
		-0.0175		0.856		-0.0365		0.864
		-0.0042		0.856		-0.0612		0.862
		0.0119		0.853		0.0518		0.86
		-0.0874		0.848		-0.2022		0.857
		0.0168		0.842		0.0134		0.854
		0.0149		0.835		0.0415		0.846
		-0.0127		0.833		-0.2068		0.844
		0.0278		0.831		0.105		0.843
		0.0219		0.83		-0.0117		0.842
		0.0766		0.825		0.0107		0.841
		0.0176		0.825		-0.284		0.84
		-0.0047		0.824		-0.0266		0.838
		-0.0097		0.822		0.0122		0.838
		0.1986		0.821		0.0514		0.837
		0.0555		0.82		-0.0539		0.835
		-0.0745		0.818		-0.1448		0.834
		-0.0682		0.814		-0.0468		0.832
		0.0075		0.812		-0.0895		0.831
		-0.003		0.81		-0.032		0.828
		-0.1019		0.81		-0.1209		0.826
		0.0887		0.809		-0.3853		0.818
		-0.0007		0.805		0.1947		0.817
		-0.0104		0.805		0.0189		0.81
		-0.0082		0.804		0.1001		0.809
		-0.0191		0.804		-0.0465		0.808
		0.1261		0.802		-0.1392		0.807
		0.0067		0.801		-0.0662		0.805
		-0.045		0.801		-0.0358		0.804
		0.0692		0.801		-0.0519		0.801
		-0.0068		0.799		0.0619		0.801
		-0.0115		0.796		-0.0377		0.799
		0.042		0.795		-0.2283		0.795
		0.0141		0.794		-0.1634		0.795
		-0.1219		0.793		-0.045		0.793
		-0.195		0.78		-0.1261		0.791
		-0.1984		0.776		0.0584		0.79
		0.0907		0.775		-0.1557		0.788
		-0.1416		0.773		0.2542		0.786
		0.0174		0.773		0.2223		0.784
		-0.419		0.772		-0.11		0.783
		-0.0194		0.771		-0.1658		0.783
		-0.014		0.77		-0.0246		0.781
		-0.0284		0.769		0.0063		0.78
		-0.0047		0.768		0.0787		0.779
		-0.0739		0.768		0.1235		0.777
		-0.0397		0.767		-0.0048		0.776
		0.0308		0.767		-0.0008		0.775
		-0.0732		0.765		0.0674		0.774
		-0.0285		0.763		-0.0561		0.773
		-0.3483		0.758		0.1326		0.771
		0.0075		0.756		0.0287		0.768
		0.0131		0.754		0.1505		0.768
		-0.0055		0.752		0.084		0.767
		-0.0543		0.75		0.0615		0.766
		0.1676		0.75		0.1996		0.763
		-0.001		0.747		0.2499		0.763
		0.1468		0.744		-0.0447		0.761
		-0.0851		0.743		-0.0162		0.76
		-0.062		0.741		0.0855		0.76
		-0.1149		0.74		0.0126		0.759
		0.0881		0.736		0.0407		0.755
		-0.0973		0.735		-0.0291		0.753
		-0.0744		0.734		-0.0387		0.751
		-0.1409		0.73		0.0641		0.749
		-0.0609		0.729		-0.3809		0.747
		-0.0406		0.728		-0.0199		0.747
		-0.0404		0.726		0.0186		0.744
		0.1154		0.725		0.0093		0.74
		-0.0833		0.723		-0.0632		0.74
		-0.033		0.723		-0.1986		0.74
		0.0206		0.722		0.0133		0.74
		-0.0461		0.72		-0.0299		0.739
		-0.0958		0.719		-0.1704		0.736
		0.0097		0.719		-0.0188		0.734
		-0.0144		0.718		-0.0014		0.734
		-0.0151		0.715		-0.0024		0.732
		-0.0556		0.715		-0.0057		0.731
		-0.0341		0.714		-0.0683		0.728
		0.1215		0.71		0.2522		0.727
		-0.1059		0.71		0.0305		0.724
		0.1155		0.709		-0.0132		0.722
		0.0405		0.708		-0.1132		0.72
		-0.1634		0.706		0.2537		0.72
		-0.153		0.706		-0.0835		0.719
		-0.0294		0.704		-0.0164		0.719
		0.039		0.704		-0.0042		0.718
		-0.0103		0.704		0.0688		0.718
		0.0197		0.7		0.1263		0.716
		0.0002		0.7		-0.1465		0.716
		-0.1201		0.698		0.0334		0.711
		0.2108		0.697		-0.1206		0.71
		-0.0186		0.694		-0.1505		0.71
		0.0244		0.694		-0.0296		0.709
		-0.1474		0.693		0.0067		0.708
		-0.0596		0.692		0.0381		0.707
		-0.0028		0.691		-0.062		0.706
		0.0056		0.691		0.0232		0.706
		-0.043		0.683		0.1693		0.705
		-0.0033		0.683		-0.0935		0.702
		-0.3075		0.682		0.0328		0.702
		0.1192		0.682		-0.0295		0.702
		0.1273		0.681		0.0899		0.701
		-0.1988		0.679		0.0202		0.7
		-0.037		0.677		-0.0591		0.7
		0.2143		0.677		0.1676		0.698
		-0.0698		0.676		0.1245		0.697
		0.0189		0.675		0.1253		0.697
		-0.2663		0.675		-0.0554		0.697
		0.1155		0.675		-0.1607		0.697
		-0.0092		0.674		-0.0142		0.696
		-0.0549		0.673		-0.0122		0.696
		-0.0713		0.673		-0.008		0.693
		-0.0285		0.673		0.1263		0.693
		0.0456		0.672		-0.0224		0.691
		-0.0203		0.671		0.0009		0.688
		0.0602		0.67		0.1121		0.686
		-0.0433		0.668		-0.1289		0.686
		-0.1182		0.668		-0.0961		0.686
		-0.3451		0.666		-0.0133		0.686
		-0.0659		0.665		0.1414		0.684
		-0.0513		0.665		0.1325		0.68
		0.0314		0.665		0.0627		0.677
		0.0162		0.664		-0.0132		0.676
		-0.0608		0.664		-0.018		0.675
		-0.006		0.66		-0.1408		0.675
		0.1238		0.659		0.1777		0.674
		0.0162		0.659		0.134		0.674
		-0.0441		0.658		-0.1373		0.673
		-0.0052		0.657		0.0437		0.673
		0.0052		0.654		0.0797		0.673
		0.1367		0.652		-0.1081		0.672
		0.1517		0.652		-0.1453		0.67
		-0.0343		0.652		0.0025		0.67
		0.2808		0.65		-0.0686		0.67
		-0.1499		0.649		0.0111		0.67
		0.0187		0.648		0.0684		0.669
		-0.1583		0.648		-0.3045		0.668
		-0.0996		0.647		0.208		0.667
		-0.1566		0.645		-0.0446		0.667
		-0.0172		0.642		-0.1276		0.665
		-0.0204		0.641		-0.01		0.665
		-0.0011		0.641		0.0291		0.662
		0.0649		0.64		-0.0043		0.662
		-0.1034		0.64		-0.2147		0.662
		0.0225		0.639		-0.0601		0.658
		-0.0187		0.638		-0.0565		0.657
		-0.0195		0.637		0.0645		0.657
		-0.0524		0.637		0.2811		0.656
		-0.0041		0.636		0.4418		0.656
		0.0374		0.635		0.0052		0.655
		0.2002		0.626		0.0859		0.654
		0.002		0.624		-0.0597		0.654
		-0.1594		0.621		0.0127		0.653
		-0.1012		0.621		0.0393		0.652
		-0.0754		0.619		0.0103		0.651
		-0.0188		0.618		-0.1203		0.651
		-0.0025		0.617		-0.0094		0.647
		-0.0436		0.616		-0.1516		0.646
		0.0288		0.616		0.0188		0.645
		-0.1003		0.613		-0.0288		0.644
		0.0077		0.612		0.0617		0.643
		-0.1702		0.611		-0.1413		0.642
		-0.0176		0.61		-0.0807		0.642
		-0.0006		0.607		-0.0033		0.642
		-0.1428		0.607		0.25		0.642
		-0.0331		0.607		-0.1445		0.641
		-0.008		0.604		0.0184		0.64
		-0.1252		0.603		0.0088		0.635
		-0.086		0.603		0.0002		0.633
		-0.0317		0.602		0.0399		0.633
		0.017		0.601		0.0496		0.632
		0.2174		0.599		-0.1104		0.63
		-0.0067		0.596		0.085		0.63
		-0.0791		0.595		-0.0161		0.63
		0.0393		0.594		0.0238		0.63
		0.0843		0.593		-0.036		0.628
		-0.0891		0.591		-0.1013		0.628
		-0.0411		0.59		-0.0258		0.628
		0.0089		0.59		0.0435		0.627
		-0.036		0.59		-0.0363		0.627
		-0.0396		0.588		-0.1804		0.626
		-0.0056		0.588		-0.0775		0.626
		0.012		0.587		-0.2905		0.625
		0.0479		0.587		0.057		0.624
		-0.0615		0.587		-0.0449		0.623
		-0.0063		0.586		0.0086		0.618
		0.0427		0.585		-0.0094		0.617
		0.0473		0.585		0.0076		0.615
		-0.0416		0.585		-0.0014		0.613
		-0.1133		0.585		-0.1631		0.613
		-0.0409		0.584		-0.0065		0.612
		-0.0223		0.584		0.0359		0.612
		0.0263		0.582		0.0094		0.607
		0.079		0.579		-0.0843		0.607
		0.0438		0.578		0.1437		0.607
		-0.0595		0.578		-0.2314		0.607
		-0.1228		0.578		0.063		0.606
		-0.093		0.577		-0.1365		0.603
		-0.021		0.576		-0.0915		0.6
		-0.0051		0.575		0.0759		0.6
		-0.0576		0.575		0.0119		0.6
		0.0117		0.572		0.0347		0.599
		-0.0081		0.571		0.0248		0.598
		0.0056		0.57		0.0539		0.598
		-0.0057		0.569		-0.0672		0.597
		-0.0062		0.569		0.2225		0.596
		-0.039		0.568		-0.0436		0.595
		0.0558		0.568		-0.2661		0.594
		-0.0199		0.568		-0.0235		0.594
		0.061		0.565		-0.051		0.593
		0.0496		0.565		0.1695		0.592
		-0.105		0.56		-0.1852		0.592
		-0.1903		0.56		0.0207		0.591
		0.0311		0.56		-0.125		0.591
		-0.1106		0.558		0.0297		0.59
		-0.0347		0.557		0.0431		0.59
		0.1468		0.556		0.0368		0.582
		-0.0399		0.556		0.0293		0.581
		-0.1421		0.555		0.2753		0.579
		-0.027		0.554		0.0692		0.578
		-0.0121		0.554		-0.0439		0.578
		-0.0359		0.55		0.0599		0.576
		-0.0728		0.549		0.0007		0.575
		0.1881		0.549		0.1021		0.575
		0.0148		0.545		0.1481		0.574
		-0.0678		0.545		-0.0112		0.572
		0.0506		0.544		-0.1244		0.572
		-0.0275		0.544		-0.0508		0.568
		-0.0717		0.544		-0.2053		0.566
		-0.2016		0.543		0.0091		0.565
		-0.0112		0.543		0.0792		0.564
		-0.0051		0.542		-0.0074		0.564
		0.0097		0.541		0.0143		0.563
		-0.0621		0.536		0.0068		0.562
		-0.055		0.536		0.0125		0.561
		0.0626		0.536		0.1795		0.56
		-0.0656		0.535		0.009		0.559
		0.1731		0.535		0.0017		0.559
		0.1478		0.535		0.0734		0.557
		0.0205		0.535		0.1212		0.557
		0.0004		0.535		-0.2221		0.555
		-0.1355		0.534		-0.0591		0.554
		0.0717		0.534		-0.1181		0.552
		0.2957		0.532		0.0156		0.552
		-0.024		0.531		0.0345		0.552
		-0.0394		0.53		0.0373		0.551
		0.0063		0.53		-0.0747		0.551
		0.1386		0.529		-0.0501		0.551
		-0.1001		0.529		0.0174		0.55
		-0.1281		0.529		-0.0477		0.549
		0.2626		0.527		-0.141		0.548
		-0.1011		0.527		-0.3894		0.547
		0.1825		0.527		-0.2312		0.546
		0.0041		0.525		-0.0028		0.544
		-0.2119		0.523		0.0242		0.541
		-0.0289		0.522		-0.2586		0.538
		-0.0841		0.522		-0.0159		0.538
		-0.0171		0.521		0.0122		0.537
		-0.0142		0.521		0.0806		0.534
		-0.0671		0.52		-0.0626		0.534
		-0.0179		0.52		0.1151		0.532
		0.0176		0.519		0.0022		0.532
		0.1991		0.518		-0.0211		0.532
		-0.0439		0.517		-0.231		0.531
		-0.0115		0.515		-0.2042		0.531
		-0.0373		0.515		-0.0358		0.53
		-0.0737		0.515		-0.0479		0.528
		-0.077		0.515		0.0023		0.527
		-0.0037		0.513		-0.0448		0.527
		0.2785		0.512		-0.0103		0.527
		-0.0183		0.511		-0.0069		0.523
		-0.0149		0.511		-0.0635		0.522
		0.1098		0.509		-0.0662		0.52
		0.0137		0.509		-0.0573		0.519
		0.0116		0.508		0.2137		0.518
		-0.0765		0.507		0.0573		0.518
		-0.0755		0.505		0.0801		0.517
		0.0154		0.505		-0.0326		0.516
		0.0553		0.504		0.0159		0.515
		0.0378		0.504		-0.0143		0.514
		-0.0287		0.503		-0.0477		0.513
		0.1144		0.502		-0.2447		0.513
		0.004		0.501		-0.0641		0.512
		-0.0414		0.501		-0.0036		0.511
		0.1265		0.501		-0.2756		0.511
		-0.038		0.501		0.0019		0.51
		-0.0499		0.5		-0.0437		0.509
		-0.0665		0.499		0.019		0.508
		0.0368		0.499		0.0545		0.507
		0.0387		0.497		-0.0338		0.506
		0.0008		0.495		-0.1529		0.505
		-0.0038		0.495		-0.0423		0.503
		-0.0304		0.495		0.021		0.502
		-0.0036		0.494		-0.0763		0.502
		0.1521		0.492		0.0583		0.501
		-0.0874		0.491		-0.0534		0.501
		0.1134		0.489		0.0834		0.5
		0.0422		0.484		0.0259		0.498
		-0.0194		0.484		0.11		0.497
		-0.0215		0.483		-0.0081		0.497
		0.0137		0.483		0.0247		0.497
		-0.0243		0.479		-0.1235		0.495
		0.0165		0.477		0.0264		0.494
		0.0912		0.477		-0.0212		0.493
		-0.0061		0.475		-0.0364		0.492
		0.0127		0.475		0.3026		0.492
		0.0316		0.475		0.0331		0.492
		0.2277		0.475		-0.1089		0.488
		-0.0253		0.473		-0.2116		0.488
		0.0666		0.473		-0.0052		0.486
		-0.0143		0.471		0.0278		0.485
		-0.0998		0.471		-0.0843		0.483
		-0.024		0.469		0.0457		0.483
		-0.0867		0.469		-0.0213		0.482
		0.0188		0.469		0.0518		0.481
		0.0197		0.468		0.0014		0.481
		-0.0061		0.468		-0.0678		0.477
		0.0026		0.468		-0.0581		0.477
		0.028		0.468		0.1882		0.476
		-0.002		0.467		0.1094		0.474
		0.034		0.467		-0.1421		0.473
		-0.0499		0.466		0.0698		0.472
		-0.0051		0.463		0.0393		0.472
		-0.0193		0.463		0.042		0.472
		-0.0023		0.463		0.0314		0.472
		0.0343		0.462		-0.078		0.472
		-0.063		0.459		0.1602		0.472
		-0.0207		0.459		-0.0128		0.471
		-0.0473		0.457		-0.0114		0.469
		-0.1123		0.455		0.0086		0.468
		0.0374		0.455		0.3031		0.468
		-0.0107		0.454		-0.0759		0.468
		0.0824		0.453		-0.071		0.468
		-0.1113		0.453		0.0493		0.468
		-0.1741		0.451		-0.0607		0.467
		-0.0627		0.451		-0.0796		0.467
		-0.0205		0.451		-0.0158		0.467
		0.1567		0.45		-0.0159		0.467
		0.0681		0.449		-0.0248		0.466
		0.0649		0.449		0.0564		0.466
		-0.0076		0.446		-0.031		0.466
		-0.0199		0.446		0.2411		0.466
		-0.0811		0.445		-0.1887		0.465
		-0.0763		0.445		0.0147		0.464
		-0.0149		0.444		0.0218		0.463
		0.0939		0.444		-0.0294		0.463
		0.022		0.444		-0.0141		0.46
		-0.0571		0.443		0.0937		0.459
		0.1321		0.443		0.003		0.459
		-0.022		0.442		0.0177		0.459
		0.0271		0.44		-0.0157		0.458
		-0.0152		0.44		0.0323		0.456
		-0.0021		0.439		-0.0418		0.456
		0.0139		0.438		0.0025		0.455
		0.0666		0.437		-0.038		0.454
		0.1942		0.435		0.0182		0.454
		-0.114		0.435		0.0421		0.453
		0.0002		0.435		-0.0177		0.451
		0.0075		0.434		-0.0677		0.45
		0.0246		0.434		-0.2691		0.45
		-0.0365		0.433		-0.009		0.448
		0.0218		0.433		-0.0309		0.448
		-0.0729		0.428		0.1793		0.448
		-0.2808		0.428		-0.0034		0.446
		0.0462		0.428		0.1873		0.446
		0.0236		0.428		0.0298		0.444
		0.071		0.427		-0.2641		0.444
		-0.2802		0.427		0.0876		0.443
		-0.077		0.427		-0.1127		0.443
		0.0192		0.426		-0.0296		0.443
		0.0385		0.423		-0.0067		0.442
		-0.0268		0.422		-0.0705		0.44
		0.169		0.422		-0.1629		0.439
		-0.141		0.421		-0.0819		0.439
		-0.0388		0.421		-0.0043		0.439
		0.0225		0.421		0.1035		0.439
		-0.0385		0.42		0.1152		0.439
		-0.1604		0.42		-0.036		0.437
		0.111		0.418		0.0208		0.437
		0.0938		0.416		-0.152		0.437
		0.0484		0.415		0.1378		0.436
		0.0223		0.415		-0.059		0.436
		0.0013		0.415		-0.1463		0.435
		0.011		0.414		0.1015		0.434
		-0.1517		0.413		-0.0027		0.434
		-0.0057		0.413		0.1915		0.434
		0.0659		0.412		0.0043		0.433
		0.0185		0.409		-0.0982		0.43
		-0.0583		0.409		0.0088		0.429
		-0.1061		0.409		0.0205		0.427
		-0.0158		0.408		0.0406		0.425
		-0.0181		0.408		0.0413		0.425
		0.0638		0.407		0.0647		0.424
		0.0613		0.407		-0.0114		0.424
		-0.0031		0.406		0.0011		0.423
		0.1388		0.406		0.0295		0.422
		-0.0742		0.404		0.062		0.421
		0.0959		0.404		0.0858		0.421
		0.1004		0.404		-0.0185		0.42
		0.0263		0.404		-0.0121		0.419
		-0.0556		0.404		-0.0935		0.419
		-0.093		0.403		0.2732		0.419
		-0.006		0.403		-0.0261		0.419
		-0.0461		0.402		-0.007		0.419
		0.0519		0.401		-0.0237		0.418
		-0.0671		0.401		-0.0026		0.417
		0.1495		0.4		-0.0592		0.417
		-0.1203		0.398		0.0322		0.417
		0.0428		0.397		0.0633		0.416
		-0.0295		0.396		0.0133		0.415
		-0.0396		0.396		-0.0667		0.415
		0.0217		0.395		-0.0259		0.414
		-0.0261		0.392		0.0137		0.414
		-0.0942		0.392		-0.0345		0.413
		0.0182		0.392		0.1654		0.413
		-0.0028		0.391		0.1861		0.412
		-0.0107		0.391		-0.0129		0.411
		0.1273		0.391		-0.0487		0.41
		-0.0024		0.389		0.0271		0.409
		-0.0382		0.389		-0.0231		0.409
		0.0599		0.388		0.0382		0.408
		-0.0061		0.386		0.1612		0.408
		0.0167		0.386		0.1568		0.408
		0.2127		0.386		-0.0425		0.408
		0.0264		0.386		0.1946		0.407
		-0.0151		0.385		-0.0157		0.407
		-0.0108		0.385		-0.0004		0.407
		-0.0689		0.385		-0.0127		0.405
		-0.1208		0.385		0.0136		0.405
		-0.0703		0.385		0.0486		0.405
		0.2066		0.382		-0.0875		0.404
		-0.0093		0.38		0.1774		0.404
		-0.0978		0.38		-0.1481		0.404
		-0.0297		0.379		-0.0434		0.404
		-0.0005		0.379		0.057		0.403
		0.0542		0.379		0.0012		0.403
		-0.1448		0.379		-0.0662		0.403
		-0.0234		0.379		0.0491		0.402
		-0.077		0.378		0.0003		0.401
		0.004		0.378		0.0096		0.4
		0.0811		0.378		-0.1692		0.399
		0.0189		0.378		0.0202		0.399
		0.013		0.377		-0.0951		0.399
		0.0034		0.376		0.0544		0.399
		-0.0694		0.375		0.0206		0.398
		-0.0031		0.375		0.0451		0.398
		0.1481		0.375		-0.0438		0.397
		-0.2566		0.375		-0.0119		0.397
		-0.0017		0.374		-0.0287		0.397
		0.0449		0.374		-0.0005		0.396
		-0.0209		0.374		0.0971		0.396
		0.0344		0.373		0.037		0.396
		0.0426		0.373		-0.1019		0.396
		0.064		0.373		0.0206		0.396
		-0.0023		0.373		0.033		0.396
		0.0862		0.372		-0.0107		0.395
		-0.0197		0.372		-0.0188		0.395
		-0.0032		0.371		-0.1232		0.394
		0.0411		0.37		0.1086		0.394
		0.2633		0.37		0.0093		0.391
		-0.0787		0.369		-0.0129		0.391
		-0.0183		0.369		-0.0128		0.391
		-0.0579		0.369		0.088		0.39
		0.1264		0.369		-0.3711		0.39
		-0.0219		0.368		0.0403		0.39
		0.0568		0.368		0.0067		0.389
		-0.0263		0.368		0.0289		0.388
		0.0563		0.368		0.0475		0.388
		-0.0564		0.367		-0.1685		0.388
		-0.0474		0.367		-0.2811		0.386
		-0.0285		0.366		0.0258		0.386
		-0.0924		0.364		-0.2253		0.386
		0.0208		0.363		-0.0043		0.386
		-0.0083		0.362		0.0018		0.384
		0.0573		0.362		0.194		0.384
		-0.0016		0.362		-0.2713		0.382
		0.0365		0.361		-0.0612		0.381
		0.0003		0.361		-0.0629		0.38
		0.0073		0.36		-0.0785		0.379
		0.0742		0.36		-0.3274		0.379
		0.022		0.358		-0.0028		0.378
		-0.1077		0.358		0.0348		0.377
		-0.0444		0.357		0.0298		0.377
		0.0432		0.357		0.0276		0.376
		-0.0316		0.356		0.0631		0.375
		-0.0008		0.356		-0.0052		0.375
		0.3167		0.356		-0.0052		0.375
		0.0503		0.356		-0.0371		0.374
		-0.0074		0.355		-0.0171		0.374
		-0.0021		0.355		0.0158		0.374
		-0.0029		0.354		0.1079		0.374
		0.029		0.353		0.0117		0.373
		-0.0045		0.353		-0.2211		0.373
		-0.0295		0.352		-0.0083		0.372
		-0.1001		0.352		-0.01		0.372
		-0.1946		0.351		0.0398		0.371
		-0.0082		0.351		-0.0411		0.371
		-0.0125		0.349		0.0491		0.37
		0.0048		0.348		-0.0795		0.37
		-0.0065		0.348		0.0054		0.37
		-0.0159		0.346		-0.0547		0.369
		-0.0279		0.345		-0.0018		0.369
		-0.0172		0.345		-0.0252		0.369
		-0.0337		0.344		-0.0998		0.368
		-0.056		0.344		0.0149		0.366
		0.0022		0.343		-0.2182		0.364
		0.2595		0.342		0.0395		0.363
		-0.0397		0.341		0.2062		0.363
		0.0076		0.341		0.0228		0.362
		-0.0065		0.341		0.055		0.361
		-0.0131		0.34		0.0347		0.361
		-0.003		0.34		0.0136		0.36
		0.0196		0.338		-0.0512		0.36
		-0.0609		0.336		-0.0115		0.359
		-0.056		0.335		0.0424		0.359
		0.0756		0.334		-0.1308		0.359
		0.1132		0.332		0.0334		0.359
		0.0372		0.332		-0.034		0.359
		-0.0036		0.332		-0.0398		0.359
		-0.0558		0.332		-0.0354		0.358
		-0.0477		0.331		0.0146		0.357
		0.1037		0.331		0.0444		0.357
		0.0231		0.331		-0.0038		0.357
		0.3273		0.331		0.0157		0.356
		0.0355		0.33		0.0225		0.355
		-0.0118		0.33		-0.0211		0.355
		-0.1165		0.33		-0.0044		0.355
		-0.0976		0.33		-0.088		0.355
		-0.091		0.33		-0.079		0.355
		0.0035		0.329		0.023		0.354
		-0.0045		0.328		0.0205		0.353
		-0.0663		0.328		0.0165		0.353
		-0.0044		0.327		0.0542		0.353
		-0.0345		0.327		-0.0041		0.352
		-0.1433		0.327		-0.124		0.352
		0.0026		0.326		0.0391		0.352
		0.1567		0.326		0.069		0.352
		0.0722		0.325		-0.0129		0.352
		-0.1545		0.325		-0.2132		0.351
		-0.0449		0.323		0.0277		0.351
		0.0871		0.322		-0.0033		0.35
		0.0812		0.322		-0.0326		0.35
		0.0166		0.321		-0.0895		0.347
		-0.0121		0.321		0.0015		0.346
		0.0332		0.32		0.0431		0.346
		-0.1002		0.32		0.0021		0.345
		-0.0122		0.319		-0.1176		0.345
		-0.0325		0.319		0.0247		0.345
		-0.0049		0.318		-0.0145		0.344
		0.0161		0.317		-0.005		0.344
		0.0021		0.317		-0.0271		0.343
		-0.0112		0.317		-0.0441		0.343
		-0.019		0.316		0.0065		0.342
		0.0157		0.316		-0.0073		0.341
		-0.0018		0.316		-0.0613		0.341
		-0.0142		0.315		0.266		0.339
		-0.0245		0.314		-0.0041		0.339
		0.0252		0.314		-0.1365		0.338
		0.0683		0.314		-0.0034		0.338
		-0.0736		0.314		-0.0343		0.337
		0.0085		0.314		0.0211		0.337
		-0.1097		0.313		-0.0012		0.336
		-0.0219		0.313		0.0166		0.336
		-0.0578		0.312		0.1531		0.335
		-0.1496		0.312		0.0072		0.334
		0.0079		0.312		0.0218		0.333
		0.0888		0.311		-0.0893		0.332
		-0.1031		0.311		-0.1086		0.332
		-0.4337		0.31		-0.0056		0.332
		-0.0021		0.309		-0.0541		0.332
		0.0379		0.309		-0.0536		0.332
		-0.1371		0.308		-0.1767		0.332
		-0.0012		0.308		0.0148		0.331
		-0.2643		0.307		0.0383		0.331
		-0.0126		0.306		-0.0224		0.331
		-0.0481		0.306		0.0227		0.33
		-0.0243		0.305		-0.0564		0.33
		0.0608		0.305		0.147		0.329
		0.0196		0.304		-0.0115		0.329
		0.0215		0.303		0.0189		0.327
		0.0004		0.302		-0.0203		0.327
		0.0411		0.302		-0.003		0.326
		-0.0097		0.302		-0.0106		0.325
		-0.0029		0.302		0.0151		0.324
		-0.2568		0.301		0.0703		0.324
		0.0139		0.301		0.0141		0.323
		0.0215		0.301		0.0185		0.322
		-0.0133		0.3		-0.0931		0.322
		0.0012		0.3		0.2299		0.322
		-0.0093		0.3		0.021		0.322
		0.0187		0.299		0.0022		0.321
		-0.0242		0.299		-0.0334		0.321
		-0.053		0.299		0.0067		0.321
		-0.1573		0.298		0.0311		0.32
		0.001		0.297		-0.0804		0.32
		0.0187		0.297		-0.0091		0.319
		0.0055		0.296		0.1184		0.318
		0.0701		0.296		-0.0116		0.318
		-0.0163		0.296		0.0235		0.318
		0.0108		0.295		0.0277		0.317
		0.0286		0.295		0.0056		0.317
		0.032		0.295		-0.0282		0.317
		0.0026		0.294		-0.162		0.315
		-0.0104		0.294		0.0767		0.314
		-0.0028		0.294		0.0835		0.314
		-0.0121		0.293		0.0312		0.314
		0.0088		0.293		-0.1425		0.313
		0.0002		0.292		-0.1286		0.311
		0.0758		0.292		-0.0091		0.311
		0.149		0.291		-0.0057		0.311
		-0.1495		0.291		0.0122		0.311
		-0.0345		0.291		-0.1409		0.31
		-0.0317		0.29		-0.0643		0.31
		-0.2253		0.29		-0.0298		0.309
		0.0083		0.29		0.0787		0.309
		-0.0195		0.29		-0.0551		0.309
		-0.0082		0.289		0.0381		0.309
		-0.0172		0.289		0.0503		0.309
		0.0213		0.288		0.0044		0.308
		0.0068		0.287		-0.0048		0.308
		0.0192		0.287		-0.0296		0.307
		-0.0043		0.286		-0.0352		0.305
		0.3063		0.286		0.2992		0.305
		0.0265		0.286		0.0295		0.305
		-0.0306		0.285		0.0187		0.304
		-0.0419		0.285		0.0021		0.304
		-0.0932		0.285		0.0431		0.303
		-0.0194		0.284		0.0046		0.302
		0.0213		0.284		0.0597		0.302
		-0.0065		0.282		-0.0973		0.302
		-0.0453		0.282		-0.0277		0.302
		0.0223		0.281		-0.016		0.302
		-0.1346		0.28		0.0489		0.302
		-0.0617		0.28		0.0111		0.301
		-0.024		0.28		0.2375		0.3
		0.001		0.279		-0.0782		0.299
		0.0077		0.279		0.0042		0.299
		0.0864		0.279		0.0329		0.298
		0.0527		0.278		0.0157		0.298
		0.0454		0.278		0.0158		0.297
		0.051		0.277		-0.0319		0.296
		0.003		0.277		0.0395		0.296
		-0.011		0.274		0.0137		0.296
		0.0402		0.274		0.0432		0.295
		0.0793		0.272		-0.0783		0.294
		0.0185		0.272		0.0229		0.293
		-0.0526		0.27		-0.1395		0.293
		0.0055		0.27		-0.1338		0.292
		0.0341		0.268		-0.0291		0.292
		-0.0053		0.268		-0.004		0.292
		-0.123		0.268		-0.0363		0.291
		-0.0088		0.268		0.0454		0.291
		0.0214		0.267		0.0331		0.291
		-0.0033		0.267		-0.0701		0.291
		0.0313		0.266		0.0323		0.29
		-0.075		0.266		-0.0145		0.29
		-0.1575		0.266		-0.0021		0.29
		-0.0109		0.263		-0.0117		0.289
		0.0043		0.262		-0.0207		0.289
		-0.0145		0.261		-0.0111		0.288
		0.0093		0.26		-0.0693		0.288
		0.0316		0.26		-0.0418		0.287
		0.0211		0.26		0.0026		0.287
		-0.015		0.259		0.0006		0.287
		-0.0288		0.258		0.1353		0.287
		0.031		0.257		0.0773		0.286
		0.0122		0.256		0.0912		0.286
		-0.0417		0.255		0.0502		0.285
		-0.0052		0.255		-0.0401		0.284
		0.0095		0.254		0.0213		0.284
		0.0124		0.254		-0.0225		0.283
		0.0331		0.254		0.0346		0.283
		-0.0006		0.253		-0.0103		0.283
		-0.1284		0.253		-0.0033		0.281
		-0.1764		0.251		-0.007		0.281
		0.0098		0.251		0.0744		0.281
		0.0696		0.251		0.0317		0.281
		-0.0163		0.251		-0.0253		0.28
		-0.0075		0.25		-0.0297		0.28
		0.1301		0.25		-0.0609		0.279
		0.0162		0.248		-0.0508		0.278
		-0.0516		0.246		0.0207		0.278
		0.0389		0.245		-0.0683		0.278
		0.0794		0.243		0.0638		0.276
		-0.0399		0.241		-0.0172		0.276
		0.0107		0.241		-0.0007		0.276
		0.0399		0.241		0.0004		0.275
		0.0378		0.24		0.0501		0.274
		-0.0051		0.24		0.0044		0.274
		-0.02		0.239		0.0617		0.273
		-0.0367		0.239		0.1107		0.273
		0.0226		0.238		0.1076		0.272
		-0.0046		0.238		0.0131		0.272
		0.0158		0.237		0.0495		0.271
		-0.074		0.237		0.0021		0.27
		-0.0241		0.236		0.0376		0.269
		0.0111		0.236		-0.143		0.267
		0.0079		0.234		0.0067		0.267
		0.1424		0.234		0.0111		0.266
		-0.002		0.233		0.1602		0.266
		-0.0125		0.233		-0.1287		0.266
		0.2099		0.233		-0.0827		0.265
		0.1227		0.233		-0.0331		0.265
		-0.0352		0.232		-0.008		0.265
		-0.0141		0.231		-0.0933		0.264
		-0.0507		0.231		0.0003		0.264
		0.002		0.23		0.0241		0.263
		0.0857		0.23		0.0039		0.263
		-0.0036		0.229		0.0413		0.261
		0.0237		0.229		0.1292		0.261
		-0.0042		0.229		0.0383		0.261
		-0.0153		0.228		-0.0476		0.26
		-0.0529		0.228		0.0105		0.26
		-0.0165		0.227		-0.2355		0.26
		-0.0549		0.227		-0.0635		0.259
		0.0427		0.227		0.0957		0.258
		-0.0064		0.225		-0.0024		0.258
		0.0161		0.223		0.0127		0.258
		-0.0841		0.223		-0.0405		0.258
		-0.0016		0.222		-0.0221		0.258
		-0.0334		0.222		0.0227		0.258
		0.2253		0.221		0.0771		0.257
		0.0074		0.221		-0.0087		0.257
		0.0335		0.22		-0.0052		0.256
		-0.1355		0.22		0.0573		0.254
		-0.0226		0.22		-0.1395		0.254
		-0.0298		0.218		-0.0123		0.254
		-0.0059		0.217		-0.1687		0.253
		-0.0202		0.217		-0.0172		0.252
		0.0121		0.217		0.0303		0.251
		-0.021		0.217		0.0979		0.251
		0.012		0.217		0.0359		0.25
		0.0437		0.217		0.0811		0.249
		-0.0062		0.217		0.0768		0.249
		0.0112		0.216		0.0067		0.249
		-0.1262		0.215		0.0482		0.247
		-0.0106		0.215		-0.0128		0.246
		-0.0422		0.214		0.061		0.246
		-0.0351		0.214		0.0598		0.245
		-0.0272		0.214		-0.0626		0.245
		0.0005		0.214		-0.0101		0.245
		-0.0318		0.213		0.0085		0.245
		0.0113		0.213		0.1681		0.244
		0.0281		0.212		0.0409		0.244
		0.0599		0.211		-0.0808		0.243
		-0.002		0.211		-0.0643		0.243
		-0.0201		0.21		-0.0168		0.242
		0.0218		0.21		-0.0652		0.242
		0.0036		0.209		-0.0008		0.241
		-0.1416		0.209		-0.0348		0.24
		-0.0229		0.209		-0.0796		0.24
		-0.0089		0.209		0.0315		0.24
		-0.0375		0.209		0.0529		0.239
		0.0512		0.208		0.0425		0.238
		-0.0005		0.208		-0.0343		0.237
		0.0062		0.207		-0.0008		0.236
		-0.0482		0.207		-0.0656		0.236
		-0.0131		0.207		-0.0099		0.236
		0.0122		0.205		0.0243		0.235
		0.0977		0.204		0.0112		0.235
		0.0001		0.203		0.1344		0.235
		-0.002		0.203		0.0065		0.234
		-0.0077		0.202		-0.2346		0.234
		0.0042		0.202		-0.0174		0.233
		0.0074		0.202		-0.0046		0.232
		0.0029		0.201		0.0438		0.231
		0.0066		0.201		0.0045		0.231
		0.0369		0.2		0.0191		0.23
		0.001		0.2		0.0042		0.23
		0.0151		0.2		-0.0081		0.229
		0.0135		0.2		0.0319		0.228
		0.0233		0.2		-0.0037		0.227
		-0.0227		0.199		0.0378		0.226
		0.0301		0.199		-0.0605		0.226
		0.0007		0.198		-0.0514		0.226
		-0.0019		0.197		0.0016		0.225
		-0.007		0.195		-0.0122		0.224
		0.0231		0.194		0.0049		0.224
		-0.0572		0.194		-0.003		0.223
		0.0173		0.193		-0.0264		0.223
		-0.1594		0.192		-0.004		0.223
		-0.0039		0.192		0.0316		0.222
		0.0196		0.192		0.1432		0.222
		0.018		0.192		-0.0011		0.222
		0.0008		0.191		0.0205		0.221
		-0.0062		0.191		-0.0401		0.22
		-0.017		0.19		-0.0592		0.22
		-0.0406		0.19		-0.0282		0.219
		-0.0097		0.19		0.0461		0.219
		0.0537		0.19		-0.0042		0.219
		-0.0047		0.189		0.0033		0.219
		0.0069		0.189		-0.0062		0.218
		-0.01		0.189		0.0041		0.218
		-0.0622		0.188		-0.0062		0.218
		-0.0138		0.188		0.0528		0.217
		-0.0545		0.187		-0.0501		0.217
		0.0579		0.187		-0.0015		0.217
		0.0066		0.187		0.0047		0.216
		0.0011		0.186		0.1192		0.216
		0.0018		0.186		0.0066		0.216
		-0.0023		0.185		0.2519		0.216
		0.006		0.184		0.0114		0.214
		-0.0084		0.184		0.2144		0.214
		-0.003		0.184		-0.0065		0.213
		-0.0174		0.183		-0.022		0.213
		-0.043		0.183		-0.0352		0.213
		0.0022		0.182		-0.0212		0.212
		-0.0236		0.181		0.0775		0.211
		-0.0102		0.18		0.0223		0.209
		-0.0019		0.179		-0.0066		0.209
		-0.0264		0.179		-0.0664		0.208
		-0.0021		0.179		-0.0553		0.208
		0.0134		0.178		0.041		0.207
		0.0074		0.178		0.0702		0.207
		0.0082		0.178		-0.0222		0.204
		0.0081		0.178		-0.012		0.204
		-0.0025		0.177		0.0003		0.204
		-0.0287		0.177		-0.0548		0.203
		-0.0228		0.174		-0.0152		0.202
		-0.0268		0.173		-0.0015		0.202
		0.0068		0.173		-0.0419		0.201
		0.0358		0.173		-0.0023		0.201
		0.0338		0.172		0.0069		0.201
		-0.0414		0.172		-0.0228		0.201
		0.0071		0.172		0.0137		0.201
		0.0566		0.172		-0.0107		0.2
		0.0261		0.172		0.0849		0.2
		-0.0474		0.171		-0.0611		0.199
		-0.0441		0.171		0.0083		0.199
		-0.0178		0.17		-0.0229		0.198
		-0.0886		0.17		0.0039		0.198
		0.002		0.17		0.0133		0.198
		0.0039		0.169		-0.0076		0.198
		0.0098		0.168		-0.0028		0.196
		0.0698		0.166		-0.0003		0.196
		0.0014		0.166		0.1349		0.195
		0.0113		0.165		0.0004		0.195
		0.0114		0.165		-0.0322		0.194
		-0.0037		0.165		-0.0123		0.194
		0.0513		0.165		-0.0705		0.194
		-0.0037		0.164		0.0005		0.192
		-0.0127		0.164		0.0082		0.191
		0.014		0.164		-0.2076		0.191
		0.0903		0.164		0.057		0.19
		0.0153		0.163		-0.049		0.19
		0.0025		0.162		0.0085		0.189
		-0.0172		0.162		-0.019		0.188
		0.0005		0.162		0.118		0.188
		-0.0352		0.162		0.0067		0.188
		-0.0098		0.162		0.0037		0.187
		0.0203		0.161		0.0163		0.185
		0.0086		0.161		-0.0166		0.185
		0.0016		0.16		-0.049		0.185
		0.0376		0.16		-0.0099		0.185
		0.0144		0.159		0.0033		0.185
		-0.0529		0.158		-0.1204		0.184
		0.0267		0.157		0.0438		0.184
		-0.0029		0.157		0.0433		0.182
		-0.0064		0.156		-0.0142		0.182
		0.0091		0.155		0.0263		0.181
		0.0434		0.155		-0.0015		0.181
		-0.0395		0.154		0.0095		0.181
		-0.044		0.154		-0.0055		0.18
		-0.1041		0.153		-0.0065		0.18
		-0.0028		0.153		0.1667		0.18
		0.0097		0.153		0.0333		0.179
		-0.0004		0.152		-0.0014		0.178
		0.0165		0.152		0.0051		0.178
		0.0405		0.151		0.0277		0.178
		0.006		0.151		-0.0164		0.178
		0.0273		0.15		-0.0356		0.177
		-0.0021		0.148		-0.058		0.177
		0.0081		0.148		0.0102		0.177
		0.0086		0.148		0.0593		0.177
		0.01		0.148		-0.0222		0.177
		0.0063		0.148		0.0234		0.176
		-0.0323		0.147		-0.0656		0.176
		-0.0054		0.146		0.0162		0.175
		-0.047		0.145		0.0375		0.175
		0.0306		0.145		-0.0244		0.175
		0.0129		0.144		0.0932		0.175
		-0.0084		0.144		-0.0024		0.174
		-0.039		0.144		-0.0041		0.173
		-0.0044		0.143		-0.0113		0.173
		0.0087		0.143		-0.0952		0.171
		-0.0658		0.142		0.0145		0.171
		0.0068		0.141		0.0152		0.17
		0.0124		0.141		-0.0263		0.17
		-0.0233		0.14		0.015		0.17
		-0.0287		0.139		0.0885		0.17
		0.0041		0.139		0.0084		0.17
		0.0074		0.139		-0.025		0.169
		-0.0109		0.138		-0.0264		0.169
		-0.0005		0.138		-0.0397		0.169
		0.0015		0.138		-0.0107		0.169
		-0.0267		0.138		-0.0227		0.168
		-0.0044		0.137		-0.0506		0.167
		-0.0011		0.137		0.0015		0.167
		0.0041		0.137		-0.0169		0.167
		-0.0287		0.136		-0.0263		0.165
		-0.0003		0.135		0.0149		0.165
		-0.0224		0.134		-0.0862		0.165
		0.0121		0.133		0.0164		0.163
		0.0153		0.133		0.0395		0.162
		0.006		0.133		-0.0602		0.162
		0.0001		0.132		-0.0371		0.161
		-0.0388		0.132		0.0089		0.16
		-0.0199		0.132		-0.0175		0.16
		-0.0071		0.131		0.0545		0.16
		-0.021		0.131		0.037		0.159
		0.0053		0.13		0.053		0.159
		-0.0123		0.13		0.0164		0.159
		-0.1017		0.13		-0.0511		0.158
		0.0057		0.129		0.0044		0.158
		0.0121		0.129		0.0427		0.157
		0.0213		0.127		0.0018		0.157
		-0.0126		0.126		0.0239		0.157
		0.0253		0.125		0.0669		0.156
		-0.008		0.124		-0.0304		0.155
		0.0311		0.124		0.0372		0.155
		-0.0407		0.123		-0.0085		0.155
		-0.0287		0.123		-0.0634		0.155
		0.0249		0.123		0.0356		0.155
		0.0097		0.123		-0.0027		0.155
		0.0273		0.121		0.0033		0.154
		0.0098		0.121		0.0093		0.154
		-0.0103		0.119		0.0011		0.152
		-0.0171		0.118		-0.0012		0.152
		0.0175		0.117		-0.0344		0.152
		-0.0147		0.117		-0.0112		0.152
		0.024		0.116		-0.0271		0.152
		0.0012		0.116		-0.0583		0.152
		0.0013		0.116		0.0547		0.151
		0.0098		0.116		0.0026		0.15
		-0.0503		0.115		-0.0014		0.15
		0.0002		0.115		0.0277		0.149
		0.0184		0.115		0.0079		0.148
		0.0588		0.115		0.1263		0.148
		-0.0025		0.115		-0.0321		0.148
		0.008		0.114		0.0069		0.148
		0.011		0.114		-0.0166		0.147
		-0.1253		0.113		0.0011		0.147
		0.0027		0.113		0.0287		0.147
		-0.037		0.112		0.01		0.147
		-0.0015		0.112		0.0401		0.146
		0.0099		0.111		0.022		0.146
		-0.0139		0.11		0.018		0.146
		-0.0023		0.11		-0.0105		0.146
		0.0059		0.109		0.0173		0.145
		-0.0187		0.109		-0.0446		0.144
		0.0374		0.109		0.0004		0.143
		-0.0168		0.109		0.0679		0.141
		0.01		0.109		0.0565		0.141
		0.0325		0.107		-0.0479		0.14
		0.0292		0.107		-0.0132		0.14
		0.0229		0.107		-0.0153		0.139
		-0.0288		0.106		-0.0127		0.139
		0.0077		0.106		-0.032		0.139
		0.0682		0.106		0.0582		0.139
		-0.0067		0.104		0.0256		0.139
		0.0268		0.103		-0.0578		0.138
		-0.0067		0.103		0.0027		0.138
		0.0095		0.103		-0.0011		0.137
		-0.0004		0.102		-0.0154		0.137
		0.0141		0.102		0.0299		0.137
		-0.0148		0.1		-0.0153		0.137
		0.0015		0.0997		0.0014		0.136
		0.0078		0.0995		0.0004		0.136
		-0.0072		0.099		0.0187		0.136
		-0.0061		0.0985		0.0435		0.136
		-0.0488		0.0982		0.0046		0.136
		0.0608		0.0979		0.0242		0.136
		-0.0008		0.0971		0.0459		0.134
		0.0219		0.0966		0.0182		0.134
		0.0246		0.0958		-0.0187		0.134
		-0.007		0.0951		-0.025		0.134
		-0.0082		0.0949		-0.0307		0.134
		-0.0276		0.0948		0.0277		0.133
		-0.0028		0.0947		0.0128		0.132
		0.0083		0.0947		-0.0479		0.132
		-0.0025		0.0938		-0.017		0.131
		0.0079		0.0935		-0.0453		0.131
		0.0006		0.0926		0.0023		0.13
		0.0057		0.0925		0.0055		0.129
		0.0648		0.0919		0.0005		0.129
		-0.0502		0.0918		-0.048		0.128
		-0.0224		0.0917		-0.0207		0.128
		-0.0032		0.0914		0.0073		0.128
		0.0182		0.0912		0.0637		0.128
		0.0087		0.0907		-0.0063		0.127
		-0.0078		0.0895		-0.0935		0.127
		-0.0026		0.0894		0.0055		0.127
		0.0045		0.0894		0.008		0.125
		0.0228		0.0892		0.0486		0.125
		-0.0085		0.0884		-0.0104		0.123
		-0.0249		0.0883		0.1925		0.123
		-0.0288		0.0875		0.0215		0.121
		-0.0052		0.087		0.0072		0.121
		-0.0104		0.0866		-0.0075		0.121
		0.006		0.0862		0.0018		0.12
		-0.0476		0.086		-0.0244		0.12
		-0.0138		0.0854		-0.0357		0.119
		0.0001		0.0839		-0.0121		0.119
		0.0127		0.0838		-0.0691		0.119
		-0.0036		0.0831		-0.0038		0.117
		0.0305		0.0821		0.0145		0.117
		-0.0155		0.0821		0.0074		0.116
		-0.0048		0.082		-0.0595		0.116
		-0.001		0.0811		0.0169		0.116
		-0.0002		0.0803		0.0999		0.116
		0.0291		0.0802		0.0031		0.116
		-0.0137		0.0802		-0.0064		0.115
		0.0008		0.0801		0.0399		0.115
		-0.0019		0.079		0.0144		0.115
		-0.0367		0.079		-0.0294		0.115
		-0.0147		0.0789		0.015		0.114
		0.0143		0.0785		0.0339		0.113
		0.0055		0.0782		0.0012		0.113
		0.0167		0.0778		-0.0061		0.11
		-0.0032		0.0767		0.0024		0.11
		0.0148		0.0767		-0.0179		0.11
		0.0051		0.0764		0.0123		0.11
		0.0171		0.0761		-0.0004		0.11
		-0.012		0.076		-0.0304		0.109
		0.0155		0.076		-0.0002		0.108
		-0.0178		0.0757		0.0092		0.107
		-0.0086		0.0753		-0.027		0.107
		0.0009		0.0751		-0.0204		0.106
		0.0024		0.0746		-0.0027		0.105
		0.0127		0.0744		-0.0045		0.105
		0.0079		0.0742		0.0068		0.105
		-0.0041		0.0738		0.0116		0.105
		0.0022		0.0735		0.0149		0.104
		0.0066		0.0721		-0.0208		0.104
		-0.006		0.072		-0.0443		0.104
		-0.0046		0.0715		-0.0015		0.103
		0.0102		0.071		-0.0084		0.102
		-0.0096		0.0707		0.0015		0.102
		0.0153		0.0707		-0.0089		0.101
		-0.0332		0.0705		0.0933		0.1
		-0.0061		0.0699		-0.001		0.0999
		0.0012		0.0698		0.0184		0.099
		0.0002		0.0693		-0.0246		0.0989
		0.007		0.0679		0.0043		0.0987
		0.0038		0.0675		-0.007		0.0978
		0.0045		0.0667		0.0089		0.0953
		-0.0034		0.0667		0.0126		0.0953
		-0.0027		0.0666		-0.0239		0.0947
		-0.0189		0.0664		-0.0102		0.0943
		-0.0039		0.0663		0.0517		0.0939
		0.0187		0.0659		0.0059		0.0936
		-0.0049		0.0658		-0.0026		0.0934
		0.0026		0.0649		-0.034		0.0933
		-0.0079		0.0648		-0.0834		0.0929
		0.0619		0.0647		-0.02		0.0929
		-0.0149		0.0638		0.0114		0.0929
		-0.0268		0.063		0.0009		0.0927
		-0.001		0.0617		0.0036		0.0924
		0.021		0.0611		0.0093		0.0923
		0.0032		0.061		0.0059		0.0922
		-0.0175		0.061		-0.0038		0.0921
		-0.0183		0.0607		-0.0031		0.0913
		0.0062		0.0605		0.0084		0.0911
		-0.0053		0.0601		0.0232		0.0909
		0.0028		0.0594		-0.0265		0.0908
		-0.0009		0.0584		0.021		0.0907
		0.0001		0.0575		-0.0078		0.0906
		-0.0097		0.0574		0.0199		0.0904
		0.0083		0.0569		0.0144		0.0904
		-0.0009		0.0569		-0.0145		0.0904
		0.0009		0.0569		-0.0353		0.0899
		0.0107		0.0567		0.0317		0.0886
		-0.0004		0.0563		0.0345		0.0886
		0.0078		0.0562		-0.0022		0.0885
		-0.0017		0.0561		-0.0243		0.0885
		0.0082		0.0559		-0.001		0.0882
		-0.0412		0.0553		-0.0284		0.0876
		-0.012		0.0551		-0.0327		0.0874
		-0.0019		0.0546		-0.0021		0.0867
		0.0065		0.0546		0.0075		0.0863
		0.0022		0.0537		-0.0176		0.0861
		-0.0001		0.0537		-0.04		0.0858
		0.0147		0.0536		-0.0095		0.0855
		0.0256		0.0535		-0.0063		0.0843
		0.0142		0.0525		-0.0038		0.0838
		0.0107		0.0515		0.0101		0.0838
		-0.0025		0.0514		0.0113		0.0837
		0.0089		0.0509		-0.0035		0.0836
		-0.0048		0.0508		-0.0024		0.0832
		-0.0124		0.0506		0.001		0.0826
		-0.0062		0.0504		-0.0059		0.0823
		-0.0033		0.0498		-0.0054		0.0817
		-0.0149		0.0494		0.0305		0.0802
		-0.0303		0.0491		0.0076		0.0797
		-0.0142		0.0488		-0.002		0.079
		-0.0117		0.0488		-0.0037		0.0787
		-0.0008		0.0488		-0.0006		0.0786
		-0.0464		0.0482		0.0111		0.0777
		-0.0019		0.0478		0.0238		0.077
		0.0015		0.0475		-0.0195		0.0763
		0.0401		0.0473		0.0003		0.076
		0.0437		0.0471		0.0076		0.0759
		0.0034		0.0467		-0.0243		0.0758
		-0.0094		0.0463		0.0028		0.0755
		-0.0034		0.0462		0.0092		0.0743
		0.01		0.0456		0.0069		0.0742
		-0.0024		0.045		-0.0055		0.0735
		-0.0059		0.0443		0.0427		0.0731
		0.007		0.0441		-0.0008		0.073
		0.0015		0.044		0.0041		0.073
		-0.0024		0.0437		0.0075		0.0729
		-0.0157		0.042		-0.0041		0.0729
		-0.0183		0.0403		0.0122		0.072
		-0.0114		0.0391		-0.0104		0.0715
		-0.0075		0.0389		0.0293		0.0714
		-0.0023		0.0386		0.0573		0.0711
		-0.0027		0.036		-0.0045		0.0711
		-0.0002		0.0359		-0.015		0.0709
		0.002		0.0356		-0.0288		0.0693
		0.0116		0.0351		0.0164		0.0688
		-0.0002		0.035		0.0096		0.0685
		-0.0206		0.0344		0.0043		0.0661
		0.0109		0.034		-0.0022		0.0659
		-0.0028		0.0338		0.0039		0.0657
		-0.0041		0.0334		-0.0077		0.0657
		0.0045		0.0331		-0.0099		0.0652
		-0.0023		0.0323		0.0035		0.0644
		0.0028		0.0318		0.0098		0.0643
		-0.0023		0.0317		0.0017		0.0643
		-0.0018		0.0312		-0.0086		0.0637
		-0.002		0.031		-0.007		0.0636
		-0.0002		0.0309		-0.0162		0.0631
		0.0036		0.0308		0.008		0.0628
		0.0096		0.0308		-0.011		0.0626
		-0.0046		0.0303		0.0003		0.0621
		-0.0059		0.0301		0.0027		0.0619
		0.0037		0.0296		0.0034		0.0616
		0.0021		0.0293		-0.0005		0.0614
		0.0064		0.0291		0.0016		0.0604
		-0.0018		0.0284		-0.0067		0.06
		0.0051		0.0281		0.0134		0.0577
		0.001		0.0278		0.0044		0.057
		-0.001		0.0277		0.0184		0.0568
		0.0002		0.0276		0.0018		0.0567
		0.0051		0.0273		-0.0051		0.0566
		-0.0012		0.027		0.029		0.0556
		-0.0056		0.0254		0.0222		0.0554
		-0.0036		0.0248		0.0033		0.055
		-0.0132		0.0247		-0.011		0.055
		-0.0017		0.0241		-0.0367		0.0545
		0.0002		0.0237		-0.0037		0.0545
		-0.0023		0.0226		-0.0037		0.0542
		0.0016		0.0226		-0.0001		0.054
		-0.0005		0.0216		0.0038		0.0537
		0.0056		0.0215		-0.0056		0.0537
		-0.0016		0.021		-0.0189		0.0534
		0.002		0.0206		-0.0143		0.0534
		0.0072		0.0205		0.0025		0.053
		-0.0047		0.0205		0.0062		0.0527
		-0.0096		0.0202		0.0067		0.0521
		-0.0004		0.02		0.0041		0.052
		0.0011		0.02		-0.0012		0.0517
		0.0155		0.0197		0.0011		0.0515
		0.0098		0.0194		0.0168		0.051
		-0.0009		0.0191		-0.0065		0.051
		0.0028		0.0191		-0.0165		0.0507
		0.005		0.0189		-0.0427		0.0506
		0.0026		0.0183		0.0096		0.0505
		0.003		0.0177		0.0001		0.0497
		0.0007		0.0161		0.0285		0.0483
		0.0036		0.0157		0.0029		0.048
		0.0025		0.0156		0.0037		0.0477
		-0.0051		0.0156		-0.0232		0.0473
		-0.0005		0.0153		0.0021		0.047
		-0.0046		0.0151		0.0001		0.0465
		0.0022		0.0147		-0.0311		0.0462
		-0.0016		0.0137		0.0154		0.0461
		-0.0032		0.0135		-0.0093		0.046
		0.004		0.0134		0.002		0.0437
		0.0007		0.0127		-0.0066		0.0431
		0		0.0123		0.0293		0.0418
		-0.0006		0.0119		-0.019		0.0418
		0		0.0117		0.0209		0.041
		0.0019		0.0116		0.0064		0.0405
		-0.001		0.0113		-0.0014		0.0388
		0.001		0.0112		-0.0021		0.0387
		0.0007		0.011		-0.0005		0.037
		-0.0019		0.011		0		0.0362
		0		0.0106		0.0342		0.0354
		0.0004		0.00997		-0.011		0.0353
		-0.0019		0.00913		0.005		0.0349
		-0.0007		0.00886		0.0014		0.0349
		0.0004		0.00877		0.0044		0.0342
		-0.0009		0.00864		0.0064		0.034
		-0.0025		0.00753		-0.0052		0.0337
		-0.0005		0.00648		-0.0071		0.0336
		0.0008		0.00634		0.0084		0.0332
		0.002		0.00617		0.0004		0.033
		-0.0001		0.00564		-0.0118		0.033
		-0.0004		0.00551		0.0199		0.0329
		-0.0001		0.00498		0.0074		0.0327
		0.0027		0.0048		0.0115		0.0324
		-0.0004		0.00472		-0.0025		0.0322
		-0.0002		0.00415		0.0265		0.0321
		0.0036		0.00371		0.01		0.0312
		-0.0001		0.00331		0.005		0.0304
		0.0019		0.00261		-0.0003		0.0301
		0.0002		0.00244		-0.0053		0.0297
		-0.0002		0.00144		0.001		0.0297
		0.0001		0.000957		-0.0024		0.0289
		0		0.000174		0.0041		0.0284
						0.0006		0.0282
						-0.0012		0.0281
						0.0001		0.0278
						0.0105		0.0276
						0.011		0.0265
						-0.01		0.0265
						-0.0031		0.0262
						-0.0001		0.0256
						-0.0157		0.0252
						0.0074		0.025
						0.0048		0.0238
						0.0031		0.0237
						-0.0013		0.0232
						-0.0086		0.0226
						0.004		0.0224
						-0.0256		0.0213
						0.0038		0.0211
						-0.0078		0.0209
						0.0022		0.0207
						0.0153		0.0207
						-0.0043		0.0205
						0.002		0.0205
						0.0021		0.0194
						0.0044		0.0193
						0.0031		0.0191
						0.0003		0.0191
						-0.0017		0.0189
						0.0086		0.0184
						-0.0064		0.0178
						0.0015		0.0176
						-0.0001		0.0175
						-0.0039		0.0172
						0.0035		0.0169
						-0.0033		0.0168
						0.0026		0.0166
						-0.0011		0.0153
						-0.0025		0.0146
						-0.0004		0.0135
						-0.0002		0.0133
						0.0064		0.0133
						-0.0079		0.0131
						0.0027		0.0129
						0.0002		0.0124
						0.0105		0.0122
						-0.0016		0.0121
						0.0097		0.0118
						-0.0004		0.0115
						0.0006		0.0114
						0.0004		0.0114
						-0.0002		0.0111
						-0.0007		0.0109
						-0.0026		0.0104
						-0.008		0.0101
						0.0079		0.0101
						0.0059		0.00922
						0.0022		0.00904
						-0.0036		0.00895
						-0.0002		0.00877
						-0.0006		0.00784
						0		0.00771
						-0.001		0.00758
						0		0.0074
						0.0059		0.0074
						0.0018		0.00621
						0		0.00599
						-0.001		0.00507
						0.0009		0.00489
						-0.0003		0.00472
						-0.0014		0.0045
						0.0014		0.00384
						0.0004		0.00305
						-0.0002		0.00261
						0.0003		0.00253
						-0.0002		0.000869
						0.0002		0.000826
						0.0002		0.000739
						0.0001		0.000695
Fig 5b	Atase1-/-	Atase2-/-
	0.0425	-0.5256
	-0.3536	-0.1197
	0.0167	0.5522
	0.0458	-0.2963
	-0.313	0.3777
	0.0705	-0.0106
	-0.1044	-0.3221
	0.1197	-0.0123
	0.1086	-0.2372
	-0.0799	-0.1301
	0.0007	0.3885
	-0.0113	-0.2043
	-0.0318	0.058
	-0.43	0.0515
	0.0326	-0.1792
	-0.1572	0.0154
	-0.0077	0.0156
	-0.0224	-0.0973
	0.1451	-0.0098
	0.0306	0.0105
	0.2208	0.0499
	-0.0025	0.1581
	0.0262	-0.0448
	0.1902	0.2308
	-0.0593	0.0747
	0.0035	-0.0087
	0.0769	-0.0261
	-0.1547	-0.031
	0.0927	0.025
	0.0789	-0.3409
	0.2898	-0.4309
	-0.0903	-0.2402
	-0.0137	0.1818
	-0.333	-0.3043
	0.0552	-0.0183
	-0.0096	-0.0606
	-0.0156	0.0776
	0.1006	0.2453
	0.0588	-0.1642
	0.0005	-0.0222
	0.0095	-0.3012
	-0.2281	0.0816
	-0.1883	-0.0576
	-0.0113	-0.0828
	0.1659	0.0486
	-0.0244	0.0377
	0.2359	-0.0868
	0.1888	-0.1004
	-0.0264	-0.186
	-0.0675	-0.0379
	0.0309	-0.0366
	-0.1295	0.1074
	0.0929	-0.0647
	0.0129	-0.1448
	-0.0072	-0.1864
	-0.0105	-0.0939
	-0.0051	-0.2833
	0.0417	-0.018
	0.0745	-0.2913
	-0.0057	0.0163
	-0.1134	0.0914
	0.3007	-0.2027
	-0.2761	0.0361
	-0.0213	-0.3031
	0.0147	-0.0417
	0.2159	-0.1131
	-0.0641	0.1279
	0.1027	-0.0294
	0.0168	-0.1068
	-0.0948	-0.0537
	-0.0525	-0.0192
	-0.0203	0.0498
	-0.0452	0.0548
	-0.0146	-0.1028
	-0.1456	-0.0071
	-0.0919	-0.0243
	-0.0163	-0.1463
	-0.075	-0.0391
	-0.0281	-0.093
	-0.0268	0.1995
	-0.0896	-0.1563
	0.2438	0.1201
	-0.0159	-0.0467
	-0.0046
	0.005
	-0.0219
	-0.1455
	-0.03

## Sheet: Fig 6
Fig 6b	Atase1 KO	Δ acetyl stoichiometry	Significant	Not significant	Atase2 KO	Δ acetyl stoichiometry	Significant	Not significant
		-0.268	3.7			0.0252	4
		-0.029	3.4			0.2042	4
		0.1069	3.3			0.4943	2.96
		0.035	2.96			-0.0905	2.92
		0.1929	2.96			-0.0629	2.8
		0.3036	2.96			-0.0413	2.74
		0.1342	2.62			0.0642	2.72
		-0.1925	2.59			0.0167	2.64
		-0.2122	2.54			-0.401	2.6
		0.1389	2.54			-0.1058	2.6
		0.095	2.49			0.0124	2.59
		0.0722	2.48			0.0189	2.54
		0.2621	2.47			0.0961	2.54
		-0.0072	2.46			-0.2973	2.48
		0.007	2.42			-0.2846	2.48
		0.026	2.42			0.3551	2.42
		0.0066	2.4			0.0137	2.37
		0.1752	2.39			0.2614	2.36
		0.0764	2.37			-0.0138	2.3
		0.0715	2.35			-0.0575	2.29
		0.0626	2.34			0.1359	2.29
		0.1284	2.27			0.1619	2.28
		0.1893	2.25			0.5795	2.28
		-0.1778	2.24			0.0179	2.21
		-0.2713	2.19			-0.1075	2.2
		0.0536	2.17			-0.0664	2.14
		0.0863	2.12			-0.0226	2.14
		0.1515	2.11			0.5703	2.12
		0.0307	2.09			-0.0389	2.08
		-0.1018	2.05			-0.0307	2.06
		-0.1721	2.04			0.0159	2.02
		0.0182	2.02			0.0225	2.01
		0.3627	2.02			0.1129	1.98
		0.0076	2.02			0.2542	1.91
		0.1138	2.02			0.1826	1.91
		0.0719	2.01			0.2344	1.91
		0.0802	2.01			0.003	1.9
		0.0157	1.99			0.0659	1.85
		0.0855	1.99			-0.2109	1.85
		0.2411	1.99			-0.0436	1.84
		0.3083	1.97			0.3406	1.83
		0.0823	1.95			0.0251	1.83
		0.0507	1.92			0.3044	1.83
		-0.1373	1.92			-0.2358	1.82
		0.0098	1.91			-0.2131	1.82
		0.341	1.9			0.1751	1.8
		-0.0727	1.89			0.1276	1.79
		0.0352	1.89			-0.0942	1.79
		0.1759	1.87			-0.003	1.78
		0.2141	1.87			-0.0355	1.76
		-0.0062	1.84			-0.1089	1.76
		0.2495	1.83			0.1141	1.73
		-0.1883	1.82			0.039	1.72
		0.1573	1.82			-0.164	1.72
		0.1019	1.82			0.0281	1.72
		0.1387	1.82			0.1145	1.71
		-0.4185	1.81			0.0812	1.69
		0.0463	1.8			-0.2084	1.68
		0.1127	1.79			0.1769	1.67
		0.0741	1.78			-0.1472	1.66
		0.0719	1.77			-0.1921	1.66
		-0.1025	1.77			0.1905	1.66
		-0.0803	1.77			-0.0196	1.64
		-0.0515	1.76			-0.2313	1.63
		0.2193	1.75			0.0381	1.62
		0.0988	1.74			0.0186	1.62
		-0.1037	1.74			0.2279	1.62
		0.2734	1.74			-0.0016	1.61
		0.3344	1.73			-0.0168	1.6
		0.073	1.71			0.0823	1.6
		0.1678	1.71			0.031	1.6
		0.0605	1.69			0.3355	1.59
		0.0157	1.69			-0.198	1.58
		0.1543	1.69			-0.3374	1.58
		0.0556	1.66			0.0418	1.57
		0.16	1.66			-0.1305	1.56
		0.1392	1.66			-0.058	1.54
		-0.1094	1.65			0.0684	1.53
		0.1155	1.65			0.0844	1.53
		0.0338	1.65			0.1604	1.53
		-0.0223	1.65			0.0141	1.53
		0.0361	1.64			-0.227	1.53
		-0.0606	1.63			-0.1046	1.52
		-0.1031	1.63			0.7458	1.52
		0.0763	1.62			0.0696	1.52
		-0.0026	1.62			0.0305	1.52
		-0.0179	1.61			0.1019	1.51
		-0.1977	1.61			0.0533	1.5
		-0.0684	1.6			0.1421	1.49
		0.2678	1.6			0.0547	1.49
		0.159	1.6			-0.0665	1.48
		0.1328	1.58			-0.124	1.48
		0.0991	1.58			0.0386	1.48
		0.329	1.57			-0.0327	1.48
		-0.0133	1.57			0.1583	1.47
		-0.2543	1.56			0.0066	1.47
		-0.0291	1.56			0.003	1.45
		0.1197	1.56			-0.1667	1.45
		0.6248	1.56			0.3738	1.44
		-0.0459	1.55			0.2234	1.44
		-0.0022	1.54			0.095	1.43
		0.147	1.53			-0.0375	1.43
		-0.0313	1.53			-0.3136	1.42
		0.0693	1.53			-0.0587	1.42
		0.2692	1.53			0.2015	1.41
		0.1124	1.53			0.0617	1.41
		0.1521	1.53			0.0167	1.4
		0.0686	1.52			0.1861	1.4
		0.0054	1.52			0.0964	1.4
		-0.0192	1.52			-0.1209	1.39
		0.0948	1.51			-0.2166	1.39
		-0.1949	1.49			-0.0525	1.39
		0.1199	1.49			0.1709	1.39
		-0.0195	1.49			-0.0278	1.39
		-0.0098	1.48			0.0391	1.39
		-0.3264	1.47			-0.0278	1.38
		-0.0316	1.47			-0.0884	1.37
		-0.2255	1.47			-0.0657	1.36
		-0.0752	1.47			0.0541	1.36
		0.0345	1.47			-0.0389	1.35
		-0.0484	1.47			0.149	1.35
		-0.0355	1.47			0.0714	1.35
		0.0266	1.46			0.0725	1.35
		0.1269	1.46			0.1764	1.34
		-0.2145	1.45			-0.194	1.33
		-0.0042	1.45			0.0646	1.33
		-0.0254	1.44			-0.2284	1.33
		0.1352	1.44			-0.1836	1.33
		-0.0892	1.43			-0.2211	1.33
		-0.0189	1.43			0.0444	1.32
		0.188	1.42			-0.2215	1.32
		0.1728	1.41			0.1839	1.32
		0.1705	1.41			0.0257	1.32
		-0.0507	1.4			0.327	1.31
		0.3354	1.4			0.0684	1.3
		0.056	1.4			-0.0625	1.3
		-0.0012	1.39			-0.0662		1.3
		-0.0729	1.38			-0.09		1.3
		0.1142	1.38			0.0158		1.3
		0.1471	1.37			0.0765		1.29
		0.1404	1.37			0.1312		1.29
		-0.2188	1.37			0.1821		1.29
		-0.0146	1.37			0.0412		1.29
		0.025	1.37			0.1962		1.29
		0.0045	1.36			0.103		1.29
		0.2638	1.36			-0.0406		1.28
		0.1335	1.35			-0.171		1.28
		-0.093	1.35			0.3396		1.28
		0.0189	1.34			-0.0062		1.28
		0.2882	1.33			-0.0151		1.28
		0.3469	1.33			0.0145		1.27
		0.0079	1.33			-0.0162		1.27
		0.0654	1.33			0.2091		1.27
		-0.0558	1.33			-0.1257		1.26
		-0.0117	1.33			0.0145		1.26
		0.0065	1.33			0.061		1.26
		-0.0491	1.33			0.0098		1.26
		-0.0312	1.32			-0.0223		1.26
		0.0927	1.32			0.3623		1.26
		-0.0886	1.32			0.0129		1.25
		0.1613	1.32			0.0187		1.25
		0.1057	1.31			0.0428		1.24
		0.1294	1.31			-0.1392		1.24
		-0.1295	1.31			0.0536		1.24
		-0.342	1.31			0.1001		1.24
		0.045		1.3		-0.1591		1.24
		-0.0067		1.29		-0.2676		1.24
		0.0393		1.28		0.2449		1.24
		-0.0162		1.28		-0.1301		1.23
		0.1124		1.28		0.1687		1.23
		-0.0909		1.28		-0.1938		1.23
		-0.0651		1.27		0.2183		1.22
		0.0073		1.27		-0.249		1.22
		0.0405		1.26		0.0828		1.22
		-0.133		1.26		-0.1963		1.22
		0.1525		1.26		-0.2064		1.22
		0.0188		1.26		0.0386		1.22
		-0.053		1.26		0.03		1.21
		0.0347		1.25		-0.0055		1.2
		0.1656		1.25		-0.2046		1.2
		-0.0145		1.25		-0.0178		1.2
		0.0178		1.25		-0.0567		1.2
		-0.0814		1.23		-0.0989		1.2
		-0.1954		1.23		0.0142		1.2
		0.1237		1.23		0.0052		1.19
		-0.1748		1.23		-0.0887		1.18
		-0.2544		1.23		0.0888		1.18
		-0.0051		1.23		-0.1295		1.18
		0.1412		1.22		-0.018		1.17
		0.035		1.22		-0.1053		1.17
		0.1057		1.22		0.0162		1.16
		0.014		1.21		0.0071		1.16
		0.1487		1.21		0.2218		1.16
		-0.1019		1.21		0.118		1.16
		-0.0427		1.21		0.1076		1.16
		-0.1557		1.21		0.0115		1.15
		-0.0109		1.21		0.0789		1.14
		0.1049		1.21		0.2334		1.14
		0.0165		1.2		0.0106		1.14
		0.0442		1.2		-0.0409		1.14
		-0.0149		1.2		0.3094		1.13
		0.075		1.2		-0.1289		1.13
		0.2412		1.19		-0.0689		1.13
		0.1045		1.19		0.0537		1.13
		-0.5704		1.19		-0.1027		1.12
		0.071		1.19		-0.2226		1.12
		-0.0351		1.19		0.0046		1.12
		0.0712		1.19		0.0856		1.12
		0.102		1.19		0.1408		1.12
		0.044		1.19		-0.0381		1.12
		0.3772		1.18		0.0078		1.11
		0.0741		1.18		0.0193		1.11
		-0.0074		1.18		-0.1443		1.11
		0.1318		1.18		0.0311		1.11
		0.0011		1.18		-0.0064		1.11
		0.0094		1.18		0.1999		1.11
		0.1793		1.18		0.1224		1.11
		-0.0867		1.18		-0.0014		1.11
		0.1101		1.18		0.022		1.11
		0.0016		1.17		0.1127		1.11
		-0.0076		1.17		-0.2536		1.1
		0.0042		1.16		0.0013		1.1
		-0.1805		1.16		-0.0228		1.1
		-0.0438		1.15		-0.2233		1.1
		-0.0174		1.15		0.0199		1.1
		0.2227		1.15		0.0049		1.1
		-0.032		1.15		-0.1481		1.1
		0.1493		1.15		0.1905		1.1
		0.037		1.15		-0.0449		1.09
		-0.0953		1.15		0.1186		1.09
		0.1864		1.14		-0.0521		1.09
		0.0898		1.14		0.1303		1.08
		-0.1187		1.14		0.1862		1.08
		-0.0739		1.14		-0.6929		1.08
		0.0296		1.14		0.0221		1.08
		0.032		1.14		0.0774		1.08
		0.0157		1.13		-0.0294		1.08
		0.0266		1.13		-0.0953		1.07
		0.0193		1.13		-0.0681		1.07
		0.2348		1.13		0.0364		1.07
		0.0027		1.13		0.1863		1.07
		0.018		1.13		-0.3231		1.07
		0.0978		1.13		-0.0153		1.06
		-0.0988		1.12		-0.1127		1.06
		0.0665		1.12		0.0794		1.06
		0.0491		1.12		-0.1808		1.05
		0.2261		1.12		0.0388		1.05
		0.1731		1.12		-0.1401		1.05
		0.0941		1.12		-0.113		1.04
		0.1822		1.12		0.1235		1.04
		0.3046		1.12		0.2999		1.04
		0.035		1.11		0.3586		1.04
		0.045		1.11		-0.1272		1.04
		0.0073		1.11		0.1067		1.04
		0.0498		1.11		-0.0833		1.04
		0.0641		1.1		0.0486		1.04
		0.0026		1.1		0.116		1.04
		0.0745		1.1		-0.1693		1.03
		-0.0497		1.1		0.1224		1.03
		0.2469		1.1		-0.0349		1.03
		-0.0521		1.09		0.1572		1.03
		0.013		1.09		0.1237		1.03
		0.3841		1.09		0.0115		1.03
		0.0366		1.09		-0.0132		1.03
		0.2997		1.09		0.0572		1.03
		-0.0555		1.09		-0.1021		1.03
		0.545		1.08		0.1785		1.03
		0.0551		1.08		-0.0897		1.02
		0.1118		1.08		0.0573		1.02
		0.0946		1.07		-0.1078		1.02
		0.049		1.07		0.1227		1.01
		-0.1214		1.06		-0.2058		1.01
		-0.1012		1.06		-0.2364		1.01
		0.0869		1.06		0.0287		1.01
		0.1401		1.06		0.3725		1.01
		-0.0582		1.05		0.0322		1.01
		0.0159		1.05		-0.0978		1.01
		0.0073		1.04		0.1243		1.01
		0.0641		1.04		0.1733		1.01
		0.0065		1.04		0.0112		1.01
		0.0721		1.03		0.0018		1
		-0.0109		1.03		0.0484		1
		0.1291		1.03		0.1141		1
		0.146		1.02		-0.249		1
		0.224		1.02		-0.1435		1
		0.0007		1.02		0.0675		1
		0.0289		1.02		0.1705		1
		0.1361		1.02		-0.0594		1
		-0.0585		1.02		0.1355		0.998
		-0.108		1.02		-0.0094		0.998
		0.0178		1.02		-0.0281		0.997
		-0.063		1.01		-0.2777		0.995
		0.1753		1.01		0.1709		0.994
		0.0666		1.01		0.0252		0.994
		0.0456		1.01		0.0821		0.994
		0.0382		1.01		-0.0185		0.994
		0.0171		1.01		0.0148		0.993
		0.032		1.01		-0.1085		0.99
		0.0228		1		-0.0965		0.99
		0.0701		1		-0.0605		0.988
		0.09		1		0.0999		0.985
		0.1119		1		0.0436		0.985
		-0.0368		1		0.18		0.983
		-0.0363		1		-0.0318		0.983
		-0.0979		1		0.2864		0.982
		-0.0352		0.999		0.104		0.98
		0.0631		0.998		-0.0506		0.98
		0.0275		0.998		0.0025		0.978
		-0.1431		0.996		0.0487		0.976
		0.0223		0.991		-0.2199		0.974
		0.0993		0.99		0.027		0.972
		-0.2004		0.989		0.0576		0.971
		0.0501		0.989		0.0669		0.969
		0.0438		0.988		-0.0701		0.969
		0.2085		0.988		0.2053		0.969
		-0.042		0.986		0.0721		0.968
		0.0833		0.985		0.0491		0.966
		-0.0417		0.984		0.1523		0.966
		0.022		0.983		0.0442		0.959
		0.4251		0.983		-0.1615		0.958
		0.2844		0.981		0.1995		0.956
		-0.1413		0.98		-0.0057		0.955
		0.1025		0.979		0.0295		0.954
		0.1696		0.978		-0.0616		0.95
		0.0218		0.972		0.0035		0.947
		0.1025		0.969		-0.1546		0.943
		-0.0578		0.969		-0.1287		0.941
		-0.0604		0.968		-0.1706		0.939
		-0.2066		0.967		0.2559		0.933
		0.2897		0.967		0.0036		0.932
		0.0352		0.967		-0.2595		0.931
		0.065		0.965		0.028		0.931
		-0.2305		0.965		-0.272		0.931
		-0.0524		0.962		0.1484		0.931
		-0.1314		0.961		0.0762		0.927
		-0.0053		0.961		-0.0597		0.926
		-0.1265		0.957		0.102		0.925
		-0.0321		0.957		-0.1171		0.924
		-0.0513		0.955		-0.0011		0.924
		-0.1144		0.954		0.0323		0.922
		0.3619		0.952		-0.1949		0.919
		-0.2256		0.95		0.0874		0.919
		0.0356		0.945		0.1329		0.918
		0.0099		0.943		-0.096		0.917
		0.094		0.943		0.0951		0.916
		0.0258		0.94		0.0347		0.914
		-0.0918		0.94		-0.2534		0.912
		0.0721		0.939		-0.0864		0.912
		-0.283		0.939		-0.0023		0.912
		0.105		0.939		0.0201		0.911
		-0.0176		0.938		-0.2742		0.91
		0.0188		0.937		-0.3143		0.91
		0.0539		0.936		0.1881		0.909
		-0.0721		0.936		0.0558		0.908
		-0.0265		0.936		0.0827		0.907
		-0.0123		0.934		-0.0156		0.907
		0.0793		0.934		-0.1137		0.907
		0.0132		0.933		-0.2197		0.906
		0.0007		0.933		0.4188		0.906
		-0.1076		0.93		0.281		0.904
		0.1027		0.929		0.2667		0.903
		-0.0107		0.928		0.0461		0.903
		-0.0197		0.927		0.0258		0.902
		-0.2447		0.926		-0.249		0.902
		-0.0723		0.926		0.0284		0.901
		-0.0624		0.925		-0.0402		0.9
		-0.0213		0.925		0.1661		0.899
		0.0632		0.924		-0.1554		0.898
		-0.1014		0.922		-0.0502		0.896
		0.0049		0.92		0.077		0.895
		0.1686		0.92		-0.0879		0.894
		0.0075		0.916		-0.234		0.889
		0.1959		0.913		-0.1146		0.887
		0.0426		0.913		-0.2345		0.885
		0.0911		0.91		-0.1484		0.885
		-0.0375		0.909		0.0496		0.881
		0.2097		0.909		0.1068		0.881
		-0.0396		0.907		-0.0073		0.879
		-0.0102		0.906		0.1055		0.879
		0.2602		0.905		0.0145		0.877
		0.0775		0.905		0.2152		0.875
		-0.0126		0.903		0.2632		0.875
		-0.1495		0.903		-0.2746		0.875
		0.1678		0.902		0.1463		0.872
		0.0897		0.899		-0.1959		0.871
		-0.0949		0.899		-0.3618		0.87
		0.0805		0.897		-0.0764		0.87
		0.0101		0.897		-0.1324		0.868
		-0.1306		0.893		-0.0993		0.868
		-0.081		0.892		-0.2809		0.867
		0.1493		0.891		0.1649		0.866
		-0.0617		0.887		0.0132		0.864
		-0.0263		0.887		0.0251		0.864
		0.1114		0.885		0.0088		0.864
		0.0543		0.883		-0.2091		0.862
		-0.2227		0.883		-0.02		0.861
		0.0627		0.883		0.0019		0.861
		-0.0311		0.883		0.111		0.859
		-0.3217		0.881		-0.1003		0.858
		-0.1828		0.881		-0.049		0.858
		-0.0176		0.876		-0.0834		0.857
		0.1144		0.872		-0.0837		0.854
		0.0348		0.872		0.4394		0.852
		0.0143		0.87		0.0583		0.852
		0.3755		0.87		0.1401		0.851
		0.1725		0.867		0.0567		0.851
		-0.2493		0.866		0.0341		0.85
		-0.0387		0.866		0.1185		0.849
		0.0378		0.866		-0.0056		0.848
		0.1664		0.865		0.4473		0.847
		0.1082		0.864		0.0402		0.845
		-0.1039		0.863		0.0843		0.845
		-0.0985		0.859		0.3158		0.844
		-0.1325		0.856		0.0445		0.843
		-0.1185		0.856		0.1168		0.841
		-0.1084		0.854		-0.2609		0.836
		0.0526		0.853		-0.1089		0.835
		0.1268		0.851		0.0223		0.828
		0.057		0.851		-0.1555		0.828
		-0.0439		0.85		-0.1702		0.827
		0.0609		0.849		0.0693		0.827
		-0.057		0.848		0.0809		0.826
		-0.0505		0.847		-0.2031		0.824
		0.0241		0.847		0.0748		0.823
		0.2394		0.845		0.3618		0.822
		0.0167		0.844		0.1756		0.82
		0.0027		0.841		0.0066		0.817
		-0.1598		0.841		-0.0459		0.815
		0.0494		0.84		-0.0976		0.814
		0.1876		0.839		-0.248		0.812
		-0.178		0.838		0.1056		0.812
		0.0629		0.838		0.0043		0.811
		0.1012		0.837		0.4665		0.808
		-0.3607		0.836		-0.301		0.808
		0.062		0.836		-0.1607		0.807
		0.0292		0.835		-0.0195		0.806
		0.086		0.835		0.0148		0.805
		0.089		0.833		-0.0021		0.805
		0.1183		0.832		0.054		0.804
		0.0676		0.832		0.1633		0.804
		-0.0444		0.831		0.3419		0.804
		0.0319		0.83		-0.3417		0.804
		0.1085		0.829		-0.0049		0.803
		0.0784		0.829		-0.0821		0.803
		0.0394		0.826		0.0211		0.802
		0.0306		0.824		0.0996		0.802
		0.0393		0.823		-0.2649		0.801
		0.1729		0.821		-0.004		0.8
		-0.1698		0.818		-0.0092		0.8
		-0.034		0.816		0.0825		0.8
		0.0672		0.813		0.1673		0.8
		0.1574		0.813		0.0294		0.798
		-0.0352		0.813		-0.0179		0.798
		0.2216		0.812		0.044		0.794
		-0.0255		0.812		0.3149		0.793
		-0.0476		0.811		0.0052		0.793
		-0.0123		0.81		-0.0268		0.793
		-0.0042		0.81		0.0242		0.792
		0.1056		0.81		0.2272		0.791
		-0.0665		0.808		0.0786		0.79
		0.1211		0.808		-0.157		0.79
		-0.0693		0.805		-0.0047		0.79
		0.0369		0.804		0.2641		0.789
		-0.0244		0.803		0.0035		0.789
		0.028		0.8		-0.0237		0.787
		-0.172		0.8		0.0606		0.786
		-0.0796		0.799		0.0213		0.786
		0.1214		0.798		0.1939		0.784
		0.0707		0.798		0.1447		0.784
		0.2109		0.797		0.0557		0.782
		0.061		0.797		-0.1012		0.78
		-0.0441		0.796		0.0316		0.78
		-0.0216		0.796		0.0164		0.78
		-0.0511		0.794		0.1284		0.78
		0.0664		0.794		-0.0118		0.779
		0.1461		0.794		-0.2705		0.779
		-0.0169		0.792		-0.1565		0.778
		-0.2006		0.792		-0.1813		0.776
		0.126		0.788		-0.1485		0.775
		-0.1297		0.787		-0.0269		0.774
		-0.0323		0.787		0.1185		0.773
		0.0018		0.787		-0.2192		0.77
		-0.0153		0.786		-0.1879		0.768
		0.0038		0.786		-0.0627		0.766
		-0.0724		0.786		-0.012		0.766
		0.177		0.785		0.0826		0.763
		0.0534		0.785		-0.0393		0.763
		-0.1011		0.784		-0.0831		0.762
		0.1549		0.781		-0.0243		0.761
		0.0956		0.781		0.0859		0.761
		0.0623		0.781		-0.0868		0.76
		0.0133		0.78		-0.137		0.759
		0.0548		0.78		-0.0262		0.758
		0.0243		0.779		-0.0339		0.758
		-0.0701		0.779		-0.0394		0.758
		0.0064		0.778		0.2118		0.755
		-0.057		0.778		-0.0114		0.755
		-0.0356		0.777		-0.0104		0.753
		0.0119		0.777		0.0572		0.752
		-0.0048		0.777		-0.0364		0.751
		-0.0069		0.775		0.0102		0.751
		0.0132		0.775		-0.0262		0.75
		-0.0215		0.775		-0.0739		0.749
		-0.1805		0.774		0.0154		0.749
		0.0252		0.774		0.079		0.748
		0.077		0.774		0.0139		0.747
		0.0054		0.774		-0.0161		0.747
		0.0473		0.773		-0.0178		0.746
		-0.0718		0.769		0.0161		0.746
		-0.1147		0.768		0.1506		0.746
		-0.1903		0.767		0.0229		0.745
		0.1388		0.767		0.1156		0.745
		-0.0349		0.766		-0.0103		0.743
		-0.1564		0.765		0.039		0.743
		-0.0274		0.765		-0.0699		0.742
		0.0136		0.764		0.0008		0.742
		-0.0177		0.764		0.0016		0.742
		0.3195		0.763		0.0686		0.742
		0.029		0.762		-0.3161		0.741
		0.1231		0.761		0.0047		0.739
		-0.0571		0.761		-0.1093		0.738
		0.0773		0.761		-0.0889		0.736
		-0.122		0.76		0.2175		0.736
		-0.0792		0.759		-0.0172		0.736
		0.0114		0.759		-0.1129		0.734
		-0.0144		0.757		0.0759		0.734
		0.067		0.756		0.1151		0.734
		-0.2027		0.756		-0.101		0.734
		-0.0023		0.755		0.0969		0.733
		-0.0181		0.754		0.0173		0.733
		0.0517		0.753		0.1392		0.732
		0.0371		0.752		0.0227		0.731
		-0.0464		0.751		0.277		0.727
		-0.0868		0.75		0.0521		0.725
		-0.2147		0.749		-0.0373		0.725
		-0.0097		0.748		0.0283		0.724
		0.1362		0.746		0.1604		0.724
		-0.0207		0.745		0.0007		0.722
		-0.177		0.744		0.0113		0.721
		-0.5383		0.744		-0.0114		0.721
		0.1262		0.743		-0.105		0.721
		0.1537		0.742		0.0843		0.719
		-0.2465		0.742		0.0138		0.718
		0.0772		0.741		0.0285		0.717
		-0.0575		0.741		0.1325		0.717
		-0.1757		0.74		-0.0417		0.716
		-0.0193		0.739		0.0776		0.716
		-0.009		0.738		-0.0896		0.716
		0.0535		0.738		0.1063		0.715
		0.0707		0.738		0.0643		0.715
		-0.0085		0.738		-0.0072		0.714
		0.0799		0.738		-0.0539		0.714
		-0.0589		0.737		-0.0479		0.713
		0.0755		0.736		-0.3631		0.712
		-0.0231		0.735		-0.3343		0.711
		-0.0628		0.735		0.0071		0.711
		0.0528		0.735		0.06		0.71
		0.0503		0.735		-0.1389		0.709
		0.0557		0.734		-0.1685		0.707
		0.1602		0.733		0.0094		0.707
		-0.0587		0.73		0.0297		0.707
		0.0318		0.73		0.0158		0.707
		0.0293		0.73		0.0548		0.706
		0.2598		0.729		0.0151		0.706
		-0.2073		0.727		0.2032		0.705
		0.0963		0.726		-0.0357		0.704
		0.0767		0.726		-0.0215		0.704
		0.0278		0.723		-0.0181		0.703
		0.2016		0.723		0.0154		0.703
		0.0683		0.722		-0.0734		0.701
		0.044		0.721		-0.106		0.701
		-0.006		0.719		-0.0267		0.7
		0.0133		0.717		-0.0438		0.697
		0.0724		0.717		0.0147		0.696
		-0.0142		0.716		0.1249		0.696
		-0.0886		0.716		0.026		0.695
		0.0442		0.714		-0.049		0.694
		-0.2575		0.714		0.1454		0.691
		0.1535		0.714		0.061		0.691
		0.0085		0.714		0.0107		0.691
		0.0944		0.713		-0.0867		0.691
		-0.0905		0.713		0.084		0.69
		0.0004		0.712		0.0869		0.689
		-0.0038		0.711		-0.0436		0.688
		-0.1859		0.71		0.1343		0.688
		0.0244		0.71		0.0315		0.688
		0.3662		0.71		0.1222		0.687
		0.0956		0.71		0.0121		0.686
		0.0423		0.708		-0.3337		0.686
		0.0151		0.708		0.0451		0.686
		0.038		0.707		0.2296		0.685
		0.0266		0.707		-0.0459		0.684
		-0.1353		0.706		0.0311		0.683
		0.1559		0.706		0.0167		0.683
		-0.0636		0.704		-0.0404		0.683
		-0.0996		0.704		0.3266		0.682
		-0.0099		0.702		0.0975		0.682
		-0.1577		0.702		-0.023		0.681
		-0.13		0.702		-0.0489		0.681
		-0.0585		0.699		0.0339		0.679
		0.0729		0.699		-0.0241		0.679
		-0.0667		0.699		0.0188		0.678
		-0.0344		0.697		-0.0374		0.678
		0.0519		0.697		0.1195		0.678
		0.1301		0.697		0.032		0.674
		0.1259		0.694		-0.0027		0.673
		0.0049		0.694		0.0461		0.672
		-0.0176		0.694		0.036		0.672
		-0.0412		0.694		-0.0242		0.671
		-0.0379		0.693		-0.1076		0.671
		-0.052		0.69		-0.0411		0.67
		0.1499		0.689		-0.2192		0.669
		0.12		0.688		-0.269		0.668
		0.0039		0.688		0.0053		0.667
		0.0207		0.688		-0.2249		0.666
		0.088		0.686		0.2984		0.666
		-0.09		0.685		-0.2085		0.665
		-0.0157		0.685		0.0569		0.664
		-0.0774		0.684		0.1501		0.664
		-0.1514		0.684		0.0529		0.664
		-0.0761		0.683		-0.0313		0.663
		0.078		0.682		0.1097		0.662
		-0.0667		0.682		-0.0853		0.662
		-0.2753		0.682		0.1965		0.661
		0.0326		0.681		-0.0085		0.66
		0.0593		0.681		0.0098		0.66
		0.0286		0.677		0.2215		0.66
		-0.1619		0.675		-0.1641		0.659
		-0.0121		0.672		0.049		0.659
		0.0209		0.671		0.1563		0.658
		0.0908		0.67		0.1743		0.658
		0.0701		0.669		-0.0688		0.657
		-0.1108		0.669		0.0255		0.656
		-0.0155		0.669		-0.1183		0.656
		0.3299		0.667		0.0897		0.655
		-0.0009		0.666		0.1951		0.654
		-0.1214		0.665		-0.0482		0.653
		0.1133		0.664		-0.0105		0.653
		0.1148		0.664		-0.1385		0.653
		0.0122		0.663		-0.093		0.653
		-0.0409		0.662		0.0934		0.652
		0.2153		0.661		-0.1473		0.651
		-0.023		0.661		0.1133		0.651
		0.0074		0.66		0.0076		0.65
		0.0285		0.66		-0.0147		0.65
		0.1135		0.66		0.0347		0.649
		0.1648		0.66		0.1541		0.649
		0.0102		0.66		0.0361		0.648
		0.0654		0.658		0.0778		0.648
		0.0077		0.657		0.0142		0.647
		-0.073		0.657		-0.0193		0.647
		-0.0428		0.656		0.0185		0.647
		-0.012		0.656		-0.0411		0.647
		-0.0184		0.652		-0.2582		0.647
		0.0006		0.652		-0.0179		0.647
		0.1493		0.652		0.0138		0.647
		-0.2178		0.652		-0.4117		0.646
		-0.1218		0.652		0.0875		0.646
		0.1067		0.652		-0.1104		0.646
		-0.0753		0.652		-0.0032		0.644
		0.0569		0.651		0.0788		0.643
		-0.0116		0.65		0.0647		0.641
		0.0274		0.65		0.0331		0.641
		0.0012		0.65		-0.009		0.641
		0.0014		0.649		0.0171		0.639
		-0.027		0.648		0.1137		0.638
		0.0533		0.648		0.0074		0.638
		0.0331		0.648		0.06		0.638
		0.0325		0.648		0.077		0.637
		0.1149		0.647		0.0052		0.635
		0.2068		0.647		-0.0934		0.634
		0.0114		0.647		-0.1288		0.634
		0.0246		0.647		-0.1713		0.633
		0.0899		0.647		0.054		0.632
		0.1881		0.646		0.0527		0.632
		-0.0323		0.646		0.0418		0.632
		0.0097		0.646		-0.0504		0.631
		0.2692		0.646		-0.2181		0.631
		0.0513		0.646		-0.0378		0.629
		0.0401		0.644		-0.3031		0.629
		0.003		0.643		-0.0318		0.628
		0.09		0.642		-0.3599		0.628
		0.0288		0.64		-0.1051		0.628
		0.0808		0.639		0.1002		0.628
		0.0836		0.638		0.0423		0.628
		-0.0469		0.637		0.1592		0.627
		0.1805		0.636		0.0831		0.627
		0.049		0.636		-0.0491		0.627
		-0.2223		0.636		0.0674		0.626
		0.006		0.635		-0.0237		0.626
		0.2514		0.634		0.1182		0.626
		-0.3241		0.634		-0.2094		0.625
		0.2225		0.634		0.1598		0.624
		-0.051		0.633		-0.0267		0.624
		-0.1776		0.632		-0.0482		0.623
		-0.0157		0.631		0.0755		0.623
		-0.0005		0.631		-0.0058		0.623
		0.0263		0.631		-0.222		0.622
		-0.0708		0.63		0.0195		0.621
		0.0784		0.63		0.0848		0.62
		0.0327		0.628		0.0627		0.618
		-0.0595		0.625		-0.1632		0.617
		-0.0966		0.625		0.0751		0.617
		-0.0234		0.624		0.068		0.617
		-0.2095		0.624		0.0493		0.617
		0.0285		0.624		0.039		0.616
		-0.0897		0.623		-0.0324		0.615
		0.0084		0.622		-0.2857		0.615
		0.1218		0.622		-0.0265		0.615
		-0.088		0.622		-0.1444		0.614
		0.1437		0.621		-0.1049		0.614
		-0.1596		0.621		0.0661		0.614
		0.0924		0.62		-0.0705		0.614
		0.0185		0.619		0.081		0.612
		0.1362		0.619		-0.0195		0.612
		-0.1232		0.619		-0.0858		0.611
		0.1123		0.618		-0.0503		0.611
		-0.0377		0.617		0.0381		0.611
		-0.0324		0.617		0.0417		0.61
		-0.0217		0.617		0.0452		0.609
		-0.0186		0.617		0.108		0.608
		0.0341		0.615		-0.0565		0.607
		-0.0076		0.615		0.0026		0.606
		-0.1621		0.614		0.0812		0.606
		0.032		0.614		-0.0649		0.604
		-0.091		0.614		-0.0947		0.604
		-0.0352		0.612		0.0245		0.603
		0.0145		0.611		-0.0383		0.603
		0.1373		0.611		-0.046		0.603
		0.0343		0.61		0.0255		0.602
		0.0549		0.61		-0.012		0.602
		-0.0412		0.609		0.1169		0.602
		-0.0155		0.609		0.2524		0.601
		-0.0227		0.608		-0.0542		0.599
		0.0605		0.608		-0.2231		0.599
		-0.1246		0.607		-0.0328		0.598
		0.0061		0.604		-0.0592		0.597
		0.107		0.604		-0.0375		0.595
		0.1068		0.601		0.0294		0.593
		-0.0099		0.601		0.0349		0.593
		-0.2346		0.6		0.0334		0.591
		0.0093		0.6		-0.0048		0.591
		-0.0018		0.6		-0.025		0.591
		0.0344		0.599		-0.2135		0.591
		0.0326		0.599		-0.0081		0.59
		0.0322		0.597		-0.1067		0.589
		-0.1278		0.596		-0.1504		0.588
		0.1348		0.596		-0.0292		0.587
		0.0291		0.596		0.0041		0.585
		0.0025		0.596		-0.0018		0.584
		0.0189		0.595		0.06		0.583
		0.0568		0.595		-0.004		0.583
		-0.1172		0.594		0.0449		0.583
		-0.06		0.594		-0.0426		0.582
		-0.0349		0.593		0.0304		0.582
		-0.0594		0.593		0.0283		0.582
		0.0265		0.591		-0.0523		0.582
		-0.0196		0.591		0.2401		0.58
		-0.0621		0.589		-0.1094		0.579
		0.0297		0.589		-0.0116		0.579
		0.1282		0.589		-0.0479		0.578
		-0.1726		0.588		0.0162		0.578
		-0.2055		0.588		-0.0664		0.577
		0.0394		0.588		0.0147		0.577
		-0.0033		0.588		-0.0017		0.576
		0.1812		0.588		0.065		0.575
		-0.0653		0.587		0.0363		0.575
		0.0296		0.586		0.0019		0.575
		0.0567		0.586		0.0625		0.574
		-0.0063		0.585		0.1952		0.574
		0.3682		0.585		0.009		0.574
		0.2236		0.585		-0.0151		0.574
		-0.0338		0.584		0.0314		0.574
		0.0729		0.584		-0.0674		0.574
		-0.0023		0.583		-0.1675		0.573
		0.047		0.583		0.01		0.571
		0.1693		0.583		0.052		0.57
		0.0046		0.582		0.0352		0.57
		0.0808		0.582		0.0133		0.57
		-0.1451		0.579		0.0447		0.569
		0.2982		0.579		-0.1797		0.569
		-0.0191		0.578		0.1829		0.569
		0.0021		0.578		-0.0527		0.567
		-0.1353		0.577		0.0203		0.566
		-0.034		0.576		-0.0376		0.564
		0.1244		0.575		-0.0161		0.563
		-0.0164		0.575		-0.1679		0.563
		0.2664		0.574		-0.2777		0.563
		0.0401		0.572		-0.0103		0.562
		0.0238		0.57		-0.0432		0.562
		0.0099		0.569		-0.0073		0.561
		0.0432		0.568		0.0552		0.56
		-0.0914		0.568		0.0495		0.559
		0.0129		0.567		0.0323		0.559
		0.0961		0.565		-0.1789		0.557
		0.1406		0.565		0.1978		0.557
		-0.0058		0.564		-0.3873		0.556
		-0.0455		0.564		-0.078		0.554
		0.0049		0.564		-0.0023		0.554
		-0.0015		0.564		0.0847		0.553
		0.0243		0.562		-0.0028		0.553
		-0.0294		0.561		0.1061		0.552
		-0.03		0.56		0.0452		0.552
		-0.1865		0.56		0.0405		0.55
		0.1358		0.559		-0.0595		0.55
		-0.1035		0.559		0.0066		0.55
		-0.1185		0.559		-0.0164		0.549
		0.0156		0.559		-0.0348		0.549
		-0.0376		0.556		-0.0505		0.547
		0.0252		0.556		-0.0017		0.547
		-0.4538		0.554		0.0183		0.545
		0.034		0.554		-0.051		0.545
		0.0411		0.554		-0.0148		0.544
		-0.0573		0.554		0.0576		0.543
		-0.0038		0.553		0.0428		0.542
		0.0042		0.553		0.0386		0.542
		0.1048		0.552		-0.0186		0.541
		-0.0304		0.55		0.0561		0.54
		0.0634		0.549		0.057		0.539
		-0.0246		0.548		-0.0856		0.539
		0.0364		0.548		0.1359		0.539
		0.225		0.547		0.0882		0.538
		0.032		0.547		-0.0221		0.538
		0.0344		0.546		0.2243		0.538
		-0.0418		0.546		-0.1766		0.538
		0.1841		0.545		-0.0061		0.537
		0.0099		0.545		0.0486		0.537
		-0.1112		0.545		0.0007		0.537
		0.1994		0.544		0.0922		0.536
		-0.0366		0.544		0.035		0.536
		-0.0596		0.543		0.0553		0.536
		-0.0603		0.543		-0.1532		0.535
		0.1943		0.543		-0.004		0.535
		0.0519		0.543		0.0507		0.533
		0.0335		0.542		0.1377		0.533
		0.082		0.541		0.0613		0.533
		0.0727		0.54		0.1048		0.532
		0.0029		0.54		-0.141		0.532
		-0.2193		0.539		-0.0708		0.532
		-0.0394		0.538		0.0399		0.532
		0.0247		0.538		-0.0587		0.531
		0.3552		0.538		0.0279		0.531
		0.0395		0.538		0.1067		0.531
		0.0689		0.537		0.0574		0.529
		-0.0939		0.537		-0.0261		0.528
		0.0238		0.536		0.0551		0.526
		-0.0092		0.536		0.0732		0.525
		-0.0385		0.536		0.0171		0.524
		-0.1654		0.534		0.0794		0.524
		-0.1388		0.534		-0.0862		0.524
		0.0459		0.534		0.0098		0.524
		-0.0181		0.533		0.0099		0.524
		0.0129		0.533		0.0043		0.524
		0.0892		0.532		-0.1334		0.523
		0.0238		0.531		0.0803		0.521
		0.1752		0.53		0.0103		0.521
		0.0108		0.529		-0.0124		0.521
		-0.0157		0.529		0.0202		0.521
		0.053		0.528		0.2706		0.521
		0.078		0.528		0.1667		0.521
		0.0041		0.527		0.2083		0.52
		0.1114		0.526		-0.1394		0.52
		0.0054		0.525		-0.012		0.519
		-0.5295		0.523		-0.0259		0.519
		0.1846		0.523		-0.0146		0.519
		0.1965		0.523		0.0137		0.518
		-0.0384		0.523		-0.0485		0.518
		0.0584		0.522		0.1922		0.518
		0.041		0.522		0.0578		0.518
		0.0938		0.521		0.0161		0.516
		-0.0349		0.521		-0.0469		0.516
		0.2034		0.521		-0.0668		0.516
		0.1522		0.521		0.0479		0.516
		0.0007		0.52		-0.0123		0.515
		0.1414		0.52		-0.2332		0.515
		0.011		0.519		0.0188		0.515
		0.0713		0.519		0.1575		0.513
		0.0376		0.519		-0.0156		0.513
		0.0857		0.518		0.1496		0.512
		0.2169		0.518		0.1408		0.512
		-0.0127		0.517		0.0873		0.512
		-0.1176		0.517		-0.0713		0.512
		0.0084		0.516		0.0838		0.512
		0.0621		0.516		-0.0026		0.511
		0.033		0.516		-0.0054		0.511
		0.1673		0.515		-0.0081		0.51
		-0.0026		0.514		0.0322		0.51
		-0.0105		0.514		0.0189		0.509
		-0.02		0.514		0.1777		0.508
		-0.0459		0.513		-0.0054		0.508
		-0.0214		0.512		0.1363		0.507
		0.169		0.512		0.0727		0.507
		0.0983		0.512		0.0989		0.507
		0.0283		0.511		-0.0177		0.506
		-0.0049		0.511		0.0048		0.506
		0.0311		0.51		0.0907		0.505
		0.0283		0.51		0.4356		0.504
		-0.0013		0.509		0.1896		0.504
		-0.0244		0.509		0.079		0.503
		0.0851		0.508		-0.0855		0.503
		-0.2028		0.507		-0.2124		0.503
		0.0088		0.507		-0.2007		0.501
		0.0473		0.507		0.0055		0.5
		0.0635		0.507		0.1582		0.499
		0.0608		0.507		-0.0251		0.499
		-0.04		0.507		0.0173		0.499
		-0.0747		0.506		-0.0372		0.498
		0.0462		0.505		0.1009		0.498
		0.06		0.505		0.0811		0.498
		0.1298		0.504		0.0125		0.497
		-0.0576		0.504		-0.0327		0.497
		0.0261		0.502		0.0537		0.496
		0.3137		0.502		-0.4206		0.496
		0.0131		0.501		0.0147		0.493
		-0.2144		0.501		-0.0707		0.493
		-0.1776		0.5		-0.0056		0.493
		0.1624		0.499		0.0271		0.493
		0.1056		0.499		0.1681		0.493
		-0.0189		0.498		0.0626		0.492
		-0.0208		0.497		0.0045		0.491
		0.0796		0.497		-0.0228		0.491
		0.1313		0.497		0.0513		0.491
		-0.0302		0.497		0.028		0.491
		-0.0328		0.497		0.0376		0.49
		0.0034		0.496		0.1891		0.488
		0.1035		0.495		0.1118		0.487
		-0.0262		0.494		0.0723		0.487
		-0.0259		0.494		-0.038		0.486
		0.0812		0.493		-0.0855		0.485
		-0.0209		0.492		-0.0185		0.484
		-0.0406		0.491		0.0064		0.482
		0.06		0.491		0.1556		0.481
		0.0114		0.489		0.1816		0.481
		0.005		0.489		0.0621		0.481
		-0.1683		0.489		-0.0138		0.48
		-0.1582		0.486		0.0206		0.479
		0.0527		0.486		0.003		0.478
		-0.0255		0.486		0.0565		0.477
		0.0555		0.485		-0.0054		0.477
		-0.0891		0.484		0.0554		0.477
		0.142		0.483		0.1156		0.477
		-0.0127		0.483		-0.0117		0.475
		0.0402		0.483		0.1142		0.472
		0.0723		0.483		0.131		0.472
		-0.0473		0.483		-0.0813		0.472
		-0.0133		0.482		0.0229		0.471
		0.1601		0.482		-0.0926		0.471
		0.0449		0.482		-0.0874		0.471
		-0.0174		0.48		-0.1945		0.47
		0.0371		0.48		-0.0246		0.47
		0.0112		0.48		0.099		0.469
		0.0529		0.48		0.0272		0.469
		0.1232		0.479		0.0302		0.469
		-0.0758		0.478		0.0159		0.469
		0.0373		0.478		0.054		0.469
		-0.0633		0.478		-0.1018		0.469
		0.0154		0.478		0.1466		0.468
		-0.0249		0.477		-0.051		0.468
		0.1036		0.477		0.015		0.468
		-0.1343		0.477		-0.001		0.468
		0.0452		0.476		-0.0166		0.468
		0.0233		0.476		0.0071		0.468
		-0.0516		0.475		0.0137		0.467
		0.0565		0.475		0.0499		0.467
		0.0928		0.474		0.005		0.466
		-0.0348		0.474		-0.0545		0.466
		-0.0909		0.473		0.0813		0.466
		0.0054		0.473		0.0407		0.465
		0.0786		0.473		-0.0072		0.464
		-0.0499		0.472		0.0046		0.463
		0.0417		0.472		0.1267		0.463
		-0.0357		0.472		0.103		0.462
		-0.0046		0.47		-0.0542		0.462
		-0.056		0.47		0.0128		0.462
		0.0866		0.47		0.0465		0.462
		-0.2261		0.469		0.0431		0.462
		-0.0348		0.468		-0.0278		0.462
		0.0246		0.467		-0.0349		0.461
		-0.0838		0.466		0.1242		0.461
		-0.0748		0.464		0.0696		0.461
		0.0096		0.463		-0.078		0.46
		-0.0246		0.463		-0.0343		0.46
		0.0266		0.462		-0.0177		0.46
		-0.0053		0.462		-0.1856		0.46
		0.0898		0.462		0.1038		0.459
		0.0569		0.462		-0.1193		0.459
		0.0521		0.461		0.1313		0.459
		0.0095		0.46		0.1312		0.456
		0.0375		0.459		0.1102		0.456
		0.0274		0.459		-0.2241		0.456
		-0.0041		0.459		0.0331		0.456
		0.2091		0.458		0.017		0.455
		0.0432		0.458		-0.0566		0.455
		0.0116		0.458		-0.0114		0.455
		-0.0725		0.457		0.0069		0.454
		0.0015		0.456		0.0501		0.454
		0.129		0.456		-0.0733		0.453
		-0.0006		0.456		0.0165		0.453
		0.216		0.455		0.0325		0.452
		0.0681		0.455		-0.0247		0.452
		0.0004		0.455		-0.1095		0.452
		0.0695		0.455		-0.0067		0.452
		0.0084		0.455		0.0948		0.451
		-0.0265		0.454		0.142		0.451
		0.0265		0.454		0.0441		0.451
		0.0239		0.454		0.0342		0.451
		-0.0168		0.453		0.1157		0.451
		0.0066		0.452		0.2997		0.45
		-0.0374		0.452		-0.0604		0.45
		0.0237		0.451		-0.0733		0.449
		-0.0075		0.451		-0.0087		0.448
		0.0065		0.451		-0.0567		0.448
		-0.0431		0.448		-0.0285		0.448
		-0.1246		0.448		-0.0062		0.447
		0.0039		0.447		-0.0639		0.447
		0.0647		0.447		0.0287		0.446
		-0.1084		0.447		0.0491		0.446
		0.0781		0.447		0.1045		0.446
		0.1504		0.446		0.011		0.446
		0.0383		0.446		0.0036		0.446
		-0.0058		0.446		0.0688		0.445
		0.0649		0.446		0.0151		0.444
		0.0899		0.445		-0.301		0.444
		-0.0306		0.445		0.045		0.444
		-0.1564		0.445		-0.0007		0.444
		-0.1214		0.444		-0.1366		0.444
		-0.0671		0.443		0.0126		0.444
		0.01		0.442		0.0223		0.443
		0.0033		0.442		-0.1734		0.442
		0.0065		0.441		0.0491		0.442
		-0.0681		0.439		0.1015		0.442
		0.1279		0.439		0.0545		0.441
		0.0085		0.437		0.0112		0.441
		-0.0512		0.437		-0.006		0.441
		-0.016		0.437		-0.0037		0.441
		0.1816		0.437		-0.0918		0.441
		0.0186		0.436		-0.0283		0.44
		-0.0086		0.435		-0.0465		0.439
		-0.0317		0.435		-0.0079		0.438
		0.1765		0.435		-0.096		0.438
		-0.0495		0.434		0.0492		0.438
		0.0184		0.433		0.2262		0.437
		0.0031		0.432		-0.0313		0.437
		0.0397		0.432		-0.1518		0.436
		0.0244		0.431		0.0671		0.436
		-0.0287		0.431		0.0607		0.436
		0.0055		0.43		-0.0978		0.434
		-0.0073		0.429		0.0062		0.433
		0.0154		0.429		0.1133		0.432
		0.0396		0.427		-0.037		0.432
		0.1567		0.426		-0.0886		0.431
		-0.0288		0.425		-0.1673		0.431
		-0.0023		0.425		0.0553		0.431
		0.1673		0.424		-0.085		0.43
		-0.0043		0.424		-0.1952		0.429
		0.0073		0.423		0.0698		0.429
		-0.0287		0.423		0.1459		0.429
		0.0757		0.423		0.0551		0.429
		-0.0117		0.423		0.0224		0.428
		0.0011		0.423		0.0734		0.428
		0.0044		0.422		-0.0417		0.428
		-0.0193		0.421		0.0449		0.427
		0.4025		0.421		0.028		0.425
		0.4189		0.42		0.0444		0.425
		0.038		0.42		0.0126		0.425
		-0.0376		0.42		-0.0717		0.424
		-0.0009		0.419		-0.0086		0.424
		-0.0059		0.418		0.0133		0.423
		-0.0008		0.418		-0.1688		0.423
		-0.0013		0.417		0.0679		0.421
		-0.1877		0.415		0.0477		0.421
		-0.1062		0.414		-0.0014		0.421
		0.0698		0.414		0.0403		0.42
		-0.0255		0.414		0.4617		0.42
		-0.0344		0.414		0.0544		0.419
		0.054		0.413		0.1706		0.419
		0.0604		0.413		0.0671		0.418
		0.0709		0.412		-0.0385		0.418
		-0.0324		0.412		-0.0426		0.417
		-0.024		0.411		-0.1535		0.417
		-0.0024		0.411		-0.1949		0.417
		0.0739		0.411		0.0155		0.417
		-0.0972		0.409		0.121		0.417
		0.0761		0.409		0.0299		0.417
		-0.0082		0.409		0.0008		0.416
		-0.083		0.408		-0.06		0.415
		0.0239		0.408		-0.0351		0.415
		0.0751		0.406		-0.0706		0.415
		-0.044		0.405		0.0494		0.414
		0.0047		0.405		-0.1117		0.413
		0.0013		0.403		-0.0156		0.413
		-0.1753		0.403		0.0284		0.413
		-0.0198		0.403		-0.0139		0.413
		0.0297		0.402		-0.125		0.412
		0.0369		0.402		-0.059		0.412
		0.1001		0.401		0.1042		0.412
		0.0042		0.401		0.0615		0.411
		-0.0467		0.399		0.1676		0.411
		0.1196		0.398		0.1188		0.411
		-0.0025		0.398		0.1205		0.411
		0.0413		0.398		0.0086		0.41
		-0.0587		0.397		0.0307		0.41
		0.0177		0.397		0.028		0.41
		0.0558		0.397		0.0262		0.41
		0.0153		0.397		-0.1845		0.41
		-0.0332		0.396		0.0229		0.409
		0.0044		0.395		-0.0356		0.409
		0.0059		0.394		0.0463		0.406
		-0.0212		0.393		-0.0636		0.404
		0.0203		0.393		0.0717		0.404
		0.4205		0.391		0.0414		0.403
		0.0125		0.39		0.0043		0.403
		0.0059		0.39		-0.1105		0.402
		0.0177		0.389		-0.0061		0.402
		-0.0097		0.389		-0.0939		0.402
		-0.0042		0.388		0.0086		0.402
		0.0642		0.388		0.0241		0.401
		-0.1069		0.387		0.0403		0.401
		0.1687		0.387		-0.0421		0.401
		-0.0076		0.387		0.068		0.401
		-0.0547		0.386		0.065		0.401
		0.013		0.385		0.1235		0.401
		0.0974		0.385		-0.0201		0.401
		-0.0215		0.385		-0.0416		0.399
		-0.0517		0.384		-0.4409		0.399
		0.0486		0.383		-0.0081		0.398
		-0.154		0.383		-0.0744		0.398
		0.2251		0.382		0.0557		0.398
		0.0332		0.382		0.1767		0.396
		-0.0654		0.382		0.0563		0.396
		-0.049		0.382		-0.0189		0.396
		0.0289		0.381		0.0142		0.395
		-0.0378		0.381		-0.0018		0.395
		0.0363		0.381		0.0701		0.395
		-0.2161		0.38		0.0128		0.394
		-0.0367		0.38		-0.0287		0.394
		-0.0116		0.38		0.0412		0.394
		-0.0147		0.38		-0.0902		0.393
		0.0209		0.379		-0.0292		0.393
		-0.0432		0.379		0.1248		0.393
		-0.1024		0.379		0.017		0.392
		0.0168		0.377		0.0364		0.392
		0.0491		0.377		-0.0475		0.391
		0.0351		0.377		-0.0118		0.391
		0.0116		0.376		-0.015		0.391
		0.013		0.376		0.1145		0.391
		-0.0341		0.376		0.1111		0.39
		0.0008		0.376		-0.0035		0.39
		0.0143		0.375		-0.0458		0.388
		-0.0801		0.375		0.0907		0.388
		-0.0137		0.374		0.1467		0.387
		-0.0165		0.373		-0.1713		0.387
		-0.0154		0.371		-0.2247		0.387
		-0.0133		0.371		-0.1479		0.387
		0.0433		0.37		-0.0231		0.387
		0.0172		0.37		0.202		0.386
		-0.0325		0.37		0.0858		0.386
		0.0066		0.37		0.0087		0.386
		0.0032		0.37		0.1242		0.385
		0.2017		0.37		-0.0167		0.385
		-0.1752		0.369		0.0796		0.384
		-0.1138		0.369		0.0273		0.384
		-0.1272		0.369		-0.0624		0.384
		-0.0625		0.369		-0.0101		0.383
		-0.0101		0.369		0.0044		0.382
		-0.0187		0.368		0.0138		0.382
		-0.0064		0.368		-0.0465		0.382
		0.0042		0.368		0.1406		0.381
		0.0686		0.368		-0.118		0.381
		-0.0441		0.367		0.0712		0.381
		-0.0178		0.366		0.0206		0.381
		0.1121		0.366		0.0303		0.38
		-0.0383		0.365		-0.0024		0.38
		-0.0043		0.365		0.0011		0.38
		0.0373		0.365		-0.0876		0.38
		0.0816		0.364		0.0195		0.379
		0.0147		0.364		0.0204		0.378
		-0.0261		0.363		0.0144		0.378
		-0.0403		0.363		0.019		0.377
		-0.0115		0.362		-0.0568		0.377
		-0.0758		0.362		-0.0671		0.377
		0.1889		0.362		0.0203		0.377
		-0.0347		0.361		-0.0415		0.376
		-0.0797		0.361		0.0062		0.376
		0.0027		0.36		-0.1533		0.375
		-0.131		0.36		0.3044		0.374
		-0.2072		0.36		0.0187		0.374
		0.0335		0.36		-0.0971		0.372
		-0.165		0.36		0.1263		0.372
		0.0649		0.36		-0.0199		0.372
		-0.0166		0.359		0.0234		0.372
		0.1846		0.359		-0.0125		0.371
		-0.3705		0.358		0.0053		0.37
		0.0143		0.358		-0.1462		0.37
		-0.0261		0.357		-0.0417		0.369
		-0.0072		0.356		-0.0049		0.369
		0.201		0.356		-0.0024		0.369
		-0.0381		0.355		-0.0659		0.368
		0.0639		0.354		0.0534		0.366
		0.28		0.354		0.0945		0.366
		0.0003		0.354		-0.0082		0.364
		0.0904		0.354		0.0672		0.364
		-0.0999		0.354		-0.0166		0.364
		-0.0061		0.354		0.1357		0.364
		-0.0064		0.353		0.0272		0.364
		0.0037		0.353		-0.0425		0.364
		0.0188		0.353		0.0949		0.363
		0.0031		0.353		-0.1264		0.363
		-0.1891		0.353		-0.0032		0.362
		-0.0102		0.353		-0.0859		0.361
		0.0196		0.353		-0.0382		0.36
		0.0625		0.352		-0.045		0.359
		0.0719		0.352		0.075		0.359
		0.0175		0.351		0.0047		0.358
		0.0718		0.351		0.0125		0.358
		0.0632		0.35		-0.0059		0.358
		0.0594		0.35		0.055		0.358
		-0.07		0.349		-0.0319		0.357
		-0.0268		0.349		0.0464		0.356
		-0.0192		0.348		0.0135		0.356
		-0.0526		0.347		0.1829		0.356
		-0.0088		0.347		-0.0034		0.355
		0.1652		0.345		-0.0382		0.355
		-0.0502		0.344		0.0921		0.354
		-0.0735		0.344		0.0105		0.353
		0.0255		0.344		0.0073		0.353
		0.0559		0.342		0.0128		0.353
		-0.0555		0.342		-0.0239		0.353
		-0.2171		0.341		-0.0505		0.352
		-0.002		0.341		0.0373		0.352
		0.0707		0.339		-0.0381		0.352
		0.0013		0.338		0.0064		0.351
		0.0868		0.338		-0.0575		0.351
		-0.0265		0.338		0.0861		0.351
		-0.0072		0.338		0.1052		0.351
		0.0123		0.337		0.1308		0.35
		-0.0118		0.337		-0.0057		0.35
		0.1028		0.337		-0.0687		0.35
		0.0228		0.337		0.0255		0.35
		0.0322		0.337		-0.0213		0.35
		-0.0015		0.336		0.2038		0.349
		-0.0016		0.336		-0.2509		0.348
		0.0066		0.335		-0.0136		0.348
		-0.071		0.334		-0.0092		0.348
		0.0203		0.333		0.018		0.348
		0.0393		0.333		-0.1522		0.348
		-0.0062		0.333		0.0338		0.347
		0.0008		0.332		-0.0215		0.346
		0.0265		0.332		0.026		0.345
		-0.036		0.332		-0.2342		0.345
		-0.0486		0.331		0.0108		0.345
		0.0123		0.331		0.0289		0.345
		0.0063		0.331		0.0431		0.344
		0.0321		0.33		-0.0376		0.343
		0.0428		0.329		0.0967		0.343
		0.0769		0.329		-0.0088		0.342
		0.034		0.328		-0.0593		0.342
		0.0356		0.327		0.2127		0.342
		0.0777		0.327		0.0251		0.342
		0.0128		0.326		-0.0657		0.342
		0.0701		0.326		0.0394		0.341
		0.035		0.325		-0.0139		0.341
		0.0432		0.325		0.059		0.34
		0.2169		0.324		-0.1761		0.34
		0.0045		0.324		-0.0167		0.34
		-0.0122		0.324		0.0059		0.34
		0.0355		0.324		-0.2025		0.34
		0.027		0.324		0.0968		0.339
		-0.0104		0.323		-0.042		0.339
		-0.1536		0.323		0.1058		0.338
		0.0079		0.322		-0.1398		0.338
		0.0378		0.322		-0.0101		0.338
		0.1475		0.322		-0.0407		0.337
		-0.1291		0.321		0.0878		0.337
		0.0498		0.32		0.0292		0.337
		-0.0276		0.32		0.0425		0.337
		-0.0313		0.32		-0.0473		0.336
		0.0136		0.32		-0.0146		0.336
		-0.051		0.319		-0.0513		0.336
		-0.0668		0.319		0.0112		0.336
		0.0169		0.318		0.0062		0.335
		0.012		0.317		0.0655		0.335
		-0.0362		0.317		-0.1805		0.334
		0.063		0.317		0.1251		0.334
		0.0015		0.317		-0.0107		0.334
		-0.0075		0.316		-0.1826		0.334
		0.0213		0.316		-0.0306		0.333
		-0.0058		0.316		0.2956		0.333
		-0.0423		0.315		-0.0404		0.332
		0.0157		0.315		-0.0037		0.332
		0.032		0.314		0.0444		0.332
		0.0193		0.314		0.1244		0.332
		0.0535		0.314		0.0301		0.332
		-0.0071		0.314		-0.0144		0.332
		-0.0852		0.314		0.0134		0.331
		-0.0257		0.313		-0.162		0.331
		0.0039		0.311		-0.009		0.331
		0.2253		0.311		0.0534		0.331
		0.088		0.311		0.0155		0.331
		-0.002		0.311		-0.0089		0.331
		0.1137		0.31		0.0144		0.33
		-0.0304		0.31		0.0543		0.33
		-0.0111		0.31		0.037		0.329
		0.0337		0.309		-0.0298		0.329
		0.0146		0.308		0.0356		0.329
		-0.0086		0.308		-0.1545		0.328
		0.1377		0.307		0.0312		0.328
		-0.0052		0.307		0.0931		0.327
		-0.0405		0.306		0.0373		0.327
		-0.0199		0.306		0.0556		0.327
		0.1161		0.306		-0.1256		0.327
		0.0127		0.306		0.0022		0.326
		-0.0526		0.305		-0.0396		0.326
		-0.0029		0.305		-0.0192		0.326
		0.0394		0.304		0.0308		0.324
		-0.1711		0.304		0.0084		0.324
		0.0119		0.303		0.0131		0.323
		0.0215		0.303		-0.027		0.323
		-0.005		0.303		0.0199		0.322
		0.0512		0.303		0.0555		0.322
		-0.0492		0.303		0.0187		0.322
		-0.0775		0.303		0.0155		0.321
		0.0407		0.302		-0.0305		0.321
		0.0322		0.301		-0.0009		0.321
		-0.0196		0.301		-0.0374		0.32
		0.0404		0.301		0.0129		0.32
		0.1283		0.301		-0.0078		0.319
		-0.0302		0.3		-0.0251		0.319
		-0.0064		0.3		0.0018		0.318
		-0.1738		0.3		0.0025		0.318
		-0.1491		0.299		0.0137		0.318
		-0.0977		0.299		0.0261		0.318
		-0.0334		0.298		0.2006		0.318
		0.0639		0.297		-0.0339		0.317
		0.0205		0.297		0.0637		0.317
		0.0264		0.297		0.0195		0.317
		-0.0245		0.296		0.0171		0.317
		-0.0251		0.296		-0.0198		0.317
		0.0532		0.296		-0.029		0.316
		-0.1158		0.296		0.1481		0.316
		-0.0613		0.295		0.1275		0.315
		0.036		0.295		0.0511		0.315
		-0.0092		0.295		0.0188		0.315
		0.055		0.294		-0.0103		0.314
		-0.0018		0.294		-0.081		0.314
		0.0287		0.294		0.0038		0.314
		0.0192		0.294		-0.0723		0.314
		0.0514		0.294		0.003		0.314
		0.0682		0.294		-0.031		0.314
		-0.0743		0.294		0.0233		0.313
		0.0073		0.293		-0.0803		0.313
		-0.0242		0.293		0.0717		0.313
		-0.0084		0.291		0.0513		0.313
		0.0037		0.291		0.0087		0.312
		-0.0259		0.291		0.0646		0.312
		0.0651		0.291		0.0123		0.311
		-0.0084		0.291		-0.0043		0.31
		0.0052		0.29		0.0117		0.31
		-0.0127		0.29		-0.2336		0.309
		-0.0174		0.29		-0.112		0.309
		0.1672		0.29		0.034		0.309
		0.0437		0.289		-0.1064		0.309
		0.0466		0.289		-0.1437		0.308
		0.028		0.289		-0.0319		0.308
		-0.0628		0.289		0.0041		0.308
		0.0132		0.289		-0.0224		0.307
		-0.0029		0.288		0.0612		0.306
		0.0365		0.288		-0.0142		0.305
		0.0025		0.287		0.0317		0.304
		0.0253		0.286		-0.0008		0.304
		0.0232		0.285		0.0198		0.303
		0.0247		0.284		0.0373		0.303
		0.1173		0.284		0.0313		0.303
		-0.1669		0.284		-0.0279		0.302
		-0.055		0.284		-0.2257		0.302
		0.0072		0.283		-0.0387		0.301
		0.0119		0.283		0.1105		0.301
		-0.0264		0.283		-0.0271		0.301
		-0.0159		0.283		-0.0027		0.3
		-0.0196		0.282		0.0009		0.3
		0.0762		0.282		-0.0428		0.3
		-0.0568		0.282		0.0478		0.299
		-0.1378		0.281		0.0102		0.299
		-0.0255		0.281		-0.0362		0.299
		0.0125		0.281		0.0465		0.298
		-0.0211		0.281		0.0076		0.298
		-0.0925		0.28		-0.099		0.298
		0.0004		0.28		-0.0419		0.297
		0.0537		0.279		-0.056		0.297
		-0.0067		0.279		0.105		0.297
		-0.0027		0.279		0.0312		0.296
		0.0147		0.278		-0.0375		0.296
		-0.0173		0.278		-0.0312		0.296
		-0.0095		0.278		-0.0016		0.296
		0.3202		0.278		0.0004		0.296
		-0.0904		0.277		-0.09		0.296
		-0.0244		0.277		-0.0186		0.296
		-0.003		0.277		0.0232		0.296
		0.0221		0.276		0.0432		0.295
		0.012		0.276		0.0204		0.294
		0.0408		0.276		-0.2024		0.294
		-0.0472		0.276		-0.0067		0.293
		-0.0066		0.276		-0.0076		0.293
		0.0141		0.275		-0.1084		0.293
		0.1465		0.274		-0.0344		0.293
		-0.0024		0.274		-0.0215		0.292
		-0.0184		0.274		-0.0039		0.291
		0.0012		0.273		0.0063		0.29
		-0.058		0.273		0.0219		0.29
		0.0419		0.272		0.0058		0.289
		-0.0209		0.272		0.0013		0.289
		-0.0185		0.272		0.1114		0.289
		0.0493		0.271		-0.0041		0.289
		-0.1451		0.271		0.0611		0.289
		-0.0347		0.271		0.0935		0.288
		-0.0125		0.271		-0.005		0.287
		0.0346		0.271		0.0289		0.287
		-0.0201		0.27		0.0424		0.287
		-0.0069		0.27		0.0149		0.287
		-0.025		0.269		-0.083		0.286
		0.0019		0.269		0.0081		0.286
		0.0615		0.268		0.18		0.285
		-0.0128		0.267		-0.1483		0.285
		0.0158		0.267		0.0087		0.285
		0.0693		0.267		-0.0043		0.284
		-0.0522		0.266		0.0776		0.284
		-0.1131		0.266		-0.3749		0.283
		0.0687		0.266		0.0922		0.282
		0.0225		0.266		-0.0869		0.282
		-0.0404		0.266		-0.0218		0.282
		0.0669		0.265		-0.0569		0.281
		0.0279		0.265		-0.0124		0.281
		0.1276		0.265		0.0008		0.281
		0.012		0.265		0.0127		0.28
		0.1082		0.264		-0.0007		0.279
		-0.0037		0.264		-0.0521		0.279
		-0.0083		0.263		-0.0678		0.279
		0.0599		0.263		0.04		0.278
		0.0349		0.263		-0.0138		0.278
		-0.006		0.262		0.009		0.278
		-0.0599		0.262		-0.1299		0.278
		0.0111		0.262		0.0992		0.277
		-0.0005		0.262		0.0089		0.277
		-0.0294		0.262		-0.0265		0.277
		0.0787		0.262		0.0071		0.277
		-0.0121		0.261		0.1587		0.277
		0.0346		0.261		0.0136		0.276
		-0.0448		0.26		-0.0469		0.276
		-0.0339		0.259		-0.004		0.275
		-0.0008		0.259		0.0582		0.275
		-0.0537		0.258		0.137		0.275
		-0.1067		0.258		-0.0251		0.275
		0.0542		0.258		0.0316		0.274
		0.0135		0.258		-0.0157		0.274
		0.004		0.257		0.0827		0.273
		0.0117		0.256		-0.0808		0.273
		-0.0956		0.256		0.0011		0.273
		-0.0644		0.255		-0.1211		0.272
		-0.1223		0.255		0.0745		0.271
		0.0334		0.255		-0.0246		0.271
		-0.0492		0.255		0.0253		0.271
		0.2014		0.254		-0.0213		0.271
		0.0049		0.254		-0.0803		0.271
		0.0008		0.254		0.0244		0.27
		0.0752		0.254		-0.0049		0.27
		0.0166		0.254		0.0235		0.269
		-0.0107		0.253		-0.0198		0.268
		-0.0063		0.253		-0.0833		0.268
		0.0111		0.253		0.0182		0.267
		-0.0784		0.252		0.0069		0.267
		-0.004		0.252		0.0504		0.267
		0.0157		0.252		-0.0579		0.266
		-0.0148		0.251		-0.0357		0.266
		-0.0813		0.251		0.1447		0.264
		0.0113		0.251		-0.0379		0.264
		0.0205		0.25		0.0122		0.263
		0.1045		0.248		-0.0547		0.263
		-0.0424		0.248		-0.086		0.262
		-0.1071		0.248		-0.0158		0.262
		-0.028		0.247		0.0088		0.261
		0.011		0.247		-0.0004		0.261
		-0.0588		0.246		0.0638		0.261
		-0.0001		0.246		0.0302		0.261
		-0.0014		0.245		0.012		0.26
		-0.1455		0.245		0.0086		0.26
		0.0397		0.244		0.1507		0.259
		0.0211		0.244		0.0006		0.259
		-0.0321		0.244		-0.0754		0.258
		-0.0921		0.244		0.0899		0.258
		0.0051		0.244		0.0391		0.258
		-0.1218		0.244		-0.0297		0.258
		0.0122		0.243		-0.0728		0.257
		0.0152		0.243		-0.1421		0.257
		-0.0426		0.243		0.0778		0.257
		-0.0125		0.242		0.0599		0.257
		-0.0027		0.242		0.0415		0.257
		0.0527		0.241		0.2471		0.257
		0.0039		0.241		0.167		0.257
		0.0884		0.24		-0.0041		0.257
		-0.1656		0.239		-0.0139		0.256
		0.0012		0.239		0.0758		0.255
		0.0139		0.239		0.0245		0.255
		0.0471		0.239		0.039		0.253
		0.0194		0.239		0.0276		0.253
		-0.0172		0.238		-0.0186		0.253
		0.034		0.238		0.0118		0.253
		0.0241		0.237		-0.0459		0.253
		0.0254		0.237		0.0453		0.253
		-0.0756		0.237		0.0143		0.253
		0.006		0.237		-0.2393		0.252
		0.0201		0.236		-0.0456		0.252
		-0.0017		0.236		0.0155		0.252
		-0.0382		0.236		0.0249		0.252
		0.0144		0.236		-0.0682		0.251
		0.041		0.235		0.0865		0.251
		0.1346		0.235		-0.0171		0.251
		-0.0073		0.233		0.0203		0.25
		-0.0089		0.232		-0.0293		0.25
		-0.0151		0.232		0.0345		0.25
		0.0159		0.231		0.0066		0.25
		0.0417		0.231		-0.1334		0.25
		0.1596		0.231		-0.0048		0.249
		0.0203		0.231		0.0049		0.249
		0.0568		0.23		-0.0225		0.249
		-0.0039		0.23		-0.0468		0.248
		-0.0047		0.23		0.0188		0.248
		-0.0042		0.228		0.038		0.248
		0.0323		0.228		0.0723		0.248
		0.106		0.228		-0.0163		0.247
		-0.0959		0.227		-0.0638		0.247
		-0.006		0.227		-0.0122		0.246
		0.0473		0.227		-0.1084		0.246
		-0.002		0.227		-0.0308		0.246
		-0.0037		0.227		0.0015		0.246
		0.0025		0.227		-0.0863		0.245
		-0.0036		0.226		0.0696		0.245
		-0.0184		0.226		-0.0013		0.245
		-0.0299		0.226		-0.0842		0.245
		0.0632		0.226		0.0626		0.244
		-0.129		0.225		-0.0919		0.244
		0.0083		0.224		0.0201		0.243
		0.0376		0.223		0.0195		0.242
		-0.0555		0.223		0.0316		0.241
		-0.0117		0.223		-0.0929		0.24
		0.0252		0.222		0.0511		0.24
		-0.1305		0.222		-0.0275		0.239
		-0.0312		0.222		-0.0155		0.239
		0.0334		0.222		0.0051		0.237
		0.0038		0.22		0.0054		0.237
		-0.002		0.22		0.1115		0.236
		0.004		0.22		-0.0602		0.236
		0.0548		0.22		-0.0189		0.236
		-0.1382		0.219		0.0166		0.235
		-0.0408		0.219		0.0209		0.234
		0.0376		0.218		-0.0063		0.234
		-0.0011		0.217		-0.0846		0.233
		0.0399		0.217		0.0326		0.233
		0.2014		0.215		-0.0078		0.233
		-0.0571		0.215		0.1048		0.233
		-0.0106		0.215		0.0011		0.232
		-0.0282		0.215		0.1607		0.232
		-0.0942		0.214		0.0842		0.231
		0.0314		0.213		-0.018		0.231
		0.05		0.213		0.0084		0.23
		0.0032		0.212		-0.0083		0.23
		-0.0441		0.212		-0.0881		0.228
		0.0055		0.212		-0.0385		0.227
		0.0538		0.212		-0.0132		0.226
		-0.0025		0.212		0.0299		0.226
		-0.0146		0.211		-0.0067		0.226
		-0.0163		0.208		0.0561		0.226
		0.0072		0.207		0.0046		0.226
		0.0068		0.207		0.0105		0.225
		-0.0237		0.207		-0.0479		0.225
		-0.0069		0.206		-0.1001		0.225
		-0.0168		0.206		-0.0099		0.225
		0.0364		0.206		-0.0658		0.224
		0.0184		0.206		-0.1294		0.224
		-0.0178		0.206		0.0373		0.224
		-0.093		0.206		-0.03		0.224
		-0.0105		0.206		-0.0968		0.224
		0.0503		0.206		0.0217		0.224
		-0.0048		0.206		-0.0061		0.223
		0.0506		0.205		-0.0101		0.222
		-0.0209		0.205		0.0008		0.221
		0.0522		0.204		-0.0646		0.221
		0.008		0.204		0.0024		0.221
		0.0146		0.203		-0.0936		0.221
		-0.0894		0.203		0.0369		0.221
		0.0016		0.203		-0.1064		0.221
		-0.0425		0.202		0.086		0.22
		0.024		0.202		-0.002		0.219
		0.0292		0.202		-0.0335		0.219
		0.1537		0.202		0.0016		0.219
		0.0418		0.201		-0.1284		0.219
		-0.0505		0.2		-0.147		0.218
		0.0044		0.2		-0.049		0.218
		-0.0017		0.199		-0.0859		0.218
		0.004		0.199		0.0047		0.218
		-0.0052		0.199		0.0214		0.218
		-0.0283		0.199		-0.0162		0.218
		-0.0801		0.198		0.073		0.217
		0.0126		0.197		-0.0795		0.217
		0.0483		0.196		-0.0229		0.217
		0.0071		0.196		0.0049		0.217
		0.0298		0.196		0.001		0.216
		-0.0469		0.196		-0.0522		0.216
		0.0052		0.196		-0.0699		0.216
		0.0033		0.196		-0.0803		0.216
		0.0425		0.196		-0.0207		0.216
		0.0743		0.196		0.0045		0.216
		0.0107		0.195		-0.0991		0.215
		-0.0416		0.195		0.0007		0.214
		-0.0446		0.194		-0.0392		0.214
		0.2528		0.194		-0.0032		0.213
		0.036		0.194		-0.0285		0.213
		0.0134		0.194		0.0254		0.213
		-0.0097		0.193		0.0285		0.213
		-0.0352		0.193		0.0093		0.213
		-0.0198		0.193		0.103		0.212
		0.0041		0.192		-0.0982		0.212
		0.0073		0.192		0.0044		0.212
		0.0955		0.192		-0.0305		0.212
		-0.0237		0.192		0.0665		0.211
		-0.0019		0.191		0.0604		0.21
		0.0329		0.191		-0.0906		0.21
		0.0473		0.191		0.0063		0.209
		0.0469		0.19		0.1297		0.208
		-0.0199		0.19		-0.0384		0.208
		0.013		0.19		-0.0429		0.207
		0.0139		0.189		-0.0484		0.207
		0.0041		0.189		-0.0063		0.207
		0.05		0.189		-0.0156		0.207
		0.0629		0.189		-0.007		0.206
		0.0506		0.189		-0.0128		0.206
		-0.0047		0.189		-0.0295		0.205
		-0.0028		0.188		-0.0023		0.205
		-0.0457		0.188		0.1075		0.205
		0.0665		0.188		0.0064		0.205
		0.0089		0.188		0.0049		0.204
		0.0127		0.187		0.0375		0.204
		0.0212		0.187		0.0159		0.204
		-0.1251		0.187		-0.0153		0.204
		0.0778		0.187		0.0138		0.204
		-0.0247		0.186		0.0166		0.203
		-0.0331		0.186		0.0105		0.203
		0.0442		0.186		-0.0553		0.203
		-0.0258		0.186		-0.0077		0.203
		0.0548		0.185		-0.0227		0.203
		0.0126		0.185		0.0736		0.202
		0.0823		0.185		0.0286		0.202
		-0.054		0.184		-0.0151		0.201
		0.0056		0.184		0.0092		0.2
		-0.0073		0.184		-0.0095		0.2
		0.0945		0.184		0.0028		0.2
		0.0162		0.184		0.055		0.2
		-0.0955		0.184		-0.0019		0.2
		-0.0445		0.184		-0.0097		0.199
		0.0041		0.183		0.0629		0.199
		-0.0153		0.183		0.022		0.199
		0.0348		0.183		0.0299		0.199
		-0.0087		0.183		-0.0178		0.198
		-0.0962		0.182		-0.0229		0.198
		0.0068		0.182		-0.0489		0.198
		0.0461		0.182		0.0076		0.197
		-0.0214		0.182		0.0567		0.197
		0.0024		0.181		0.0038		0.197
		0.0012		0.18		0.0132		0.197
		0.0283		0.18		0.0946		0.197
		0.0088		0.18		-0.0667		0.197
		0.1381		0.18		0.0427		0.197
		-0.0718		0.18		0.1084		0.196
		-0.026		0.18		-0.068		0.196
		0.0287		0.18		-0.0144		0.196
		0.0318		0.18		-0.001		0.196
		0.0239		0.18		0.0044		0.194
		-0.0088		0.179		0.0068		0.194
		-0.0297		0.179		-0.0062		0.193
		-0.0425		0.179		0.0126		0.193
		-0.0022		0.179		-0.0141		0.193
		0.0216		0.179		0.1444		0.192
		-0.0429		0.178		-0.0275		0.192
		0.0965		0.177		0.0479		0.192
		-0.0231		0.177		-0.0012		0.191
		-0.0083		0.177		-0.0048		0.191
		-0.0015		0.176		0.0183		0.191
		-0.003		0.176		-0.0184		0.19
		-0.0529		0.176		0.0391		0.189
		-0.0547		0.176		0.0027		0.189
		0.0066		0.176		-0.0033		0.189
		-0.0004		0.176		0.0408		0.188
		0.0107		0.175		0.0345		0.188
		0.0323		0.175		0.0343		0.188
		-0.0856		0.175		0.0368		0.188
		0.0452		0.174		0.0072		0.188
		-0.0895		0.174		-0.0069		0.188
		0.003		0.174		-0.0033		0.187
		0.0043		0.174		-0.0345		0.187
		0.0019		0.173		-0.0011		0.187
		-0.0335		0.172		-0.0238		0.187
		0.0012		0.172		-0.0014		0.187
		-0.0097		0.17		0.0105		0.187
		-0.0012		0.17		0.0402		0.186
		0.0223		0.169		-0.0234		0.186
		-0.0057		0.169		0.0073		0.185
		-0.0353		0.169		0.0012		0.185
		-0.0032		0.168		0.0324		0.184
		-0.0165		0.168		-0.0212		0.184
		0.0149		0.168		-0.0366		0.184
		-0.0038		0.168		0.0936		0.184
		-0.0079		0.167		-0.2143		0.183
		0.0067		0.166		-0.0132		0.183
		-0.0238		0.166		0.0095		0.183
		0.0027		0.166		0.095		0.183
		0.0086		0.166		-0.0067		0.182
		-0.0268		0.166		0.0002		0.182
		-0.0398		0.165		0.0099		0.182
		-0.0009		0.165		0.0123		0.182
		-0.0106		0.165		0.0102		0.181
		0.0661		0.164		-0.0463		0.181
		0.0028		0.164		0.0145		0.18
		0.0017		0.164		0.0249		0.18
		-0.0164		0.164		0.2918		0.18
		-0.0178		0.164		-0.062		0.179
		0.0095		0.163		-0.0166		0.179
		0.0379		0.163		-0.001		0.179
		-0.0211		0.163		-0.0216		0.179
		-0.0623		0.162		-0.0478		0.178
		0.0194		0.161		0.0263		0.178
		-0.0454		0.161		0.0378		0.178
		-0.0005		0.161		0.0281		0.177
		-0.0919		0.161		-0.0491		0.177
		0.008		0.161		-0.0045		0.177
		0.0205		0.16		0.0067		0.176
		0.0115		0.16		-0.0109		0.176
		0.0016		0.159		-0.1229		0.176
		0.0069		0.158		0.0157		0.176
		0.0025		0.158		0.0432		0.176
		0.0097		0.158		-0.0342		0.175
		0.0386		0.158		0.0058		0.175
		-0.0416		0.158		0.0223		0.175
		-0.0027		0.158		0.1805		0.175
		0.05		0.158		0.0026		0.175
		0.0337		0.157		-0.0212		0.175
		-0.0376		0.157		0.0894		0.174
		0.0069		0.157		0.0166		0.174
		0.0102		0.156		-0.0103		0.174
		-0.0177		0.156		0.0132		0.173
		-0.0269		0.156		0.0299		0.173
		-0.0236		0.155		0.0188		0.173
		0.0144		0.155		0.0102		0.173
		0.0669		0.155		0.0027		0.173
		-0.0646		0.155		0.0289		0.173
		-0.0048		0.155		-0.0218		0.172
		-0.0202		0.154		0.0079		0.172
		-0.0016		0.154		-0.0018		0.172
		0.018		0.154		0.0127		0.172
		0.0249		0.153		0.0497		0.171
		0.0073		0.153		0.1206		0.171
		0.0535		0.153		0.0792		0.171
		-0.0024		0.153		0.0028		0.171
		-0.0362		0.153		0.0317		0.17
		-0.0009		0.153		0.0158		0.17
		-0.0048		0.153		-0.0694		0.17
		-0.0649		0.152		0.0049		0.169
		-0.0031		0.152		-0.0147		0.169
		-0.0056		0.151		0.1787		0.169
		0.0786		0.151		-0.0029		0.169
		0.0341		0.151		-0.0197		0.169
		-0.0166		0.15		-0.1102		0.169
		0.0024		0.15		0.0059		0.168
		-0.0255		0.15		0.1022		0.168
		0.058		0.149		0.0159		0.168
		-0.0263		0.149		0.007		0.168
		-0.0118		0.149		0.015		0.168
		0.0212		0.149		-0.0176		0.167
		0.0315		0.149		-0.0147		0.167
		-0.1632		0.149		-0.033		0.167
		0.0096		0.148		0.0475		0.166
		-0.0186		0.148		-0.0169		0.165
		-0.194		0.147		0.1664		0.164
		0.017		0.147		0.0902		0.164
		0.0029		0.146		-0.0396		0.164
		0.0033		0.146		0.0602		0.164
		0.0179		0.146		-0.0358		0.164
		0.0196		0.145		-0.011		0.163
		-0.012		0.145		0.0213		0.163
		0.0071		0.144		-0.0819		0.163
		0.0048		0.144		0.0168		0.163
		-0.0021		0.144		0.0342		0.163
		-0.0039		0.143		0.0615		0.163
		-0.0284		0.143		-0.0086		0.163
		0.0082		0.142		-0.0367		0.162
		0.0821		0.141		-0.1176		0.162
		0.0101		0.141		0.0056		0.161
		-0.0049		0.141		-0.0694		0.161
		0.0213		0.14		-0.0781		0.161
		-0.0152		0.14		0.0038		0.161
		0.0051		0.14		0.0402		0.16
		-0.0099		0.14		0.0343		0.16
		-0.0732		0.14		0.0288		0.16
		0.0041		0.14		-0.0017		0.16
		0.0137		0.14		0.0416		0.159
		-0.0131		0.14		0.0242		0.159
		0.0721		0.14		-0.0364		0.158
		-0.0182		0.139		-0.0184		0.158
		-0.0151		0.139		0.0336		0.158
		0.0213		0.139		-0.0594		0.157
		0.0445		0.138		-0.0029		0.157
		0.0149		0.138		-0.0169		0.156
		-0.0099		0.138		-0.0879		0.155
		0.0371		0.138		-0.0041		0.155
		-0.0184		0.137		-0.0018		0.154
		0.0059		0.136		-0.006		0.154
		0.0078		0.136		0.008		0.153
		-0.075		0.135		-0.011		0.153
		0.0081		0.135		-0.0085		0.152
		0.028		0.135		0.0332		0.152
		-0.0025		0.135		-0.0109		0.152
		0.013		0.135		0.0002		0.152
		-0.11		0.134		0.0389		0.151
		-0.0345		0.134		0.0199		0.151
		0.0025		0.134		0.0206		0.151
		-0.0221		0.134		0.0183		0.151
		-0.011		0.134		0.0428		0.15
		0.005		0.134		0.0298		0.149
		-0.0224		0.133		0.0822		0.149
		-0.0082		0.133		-0.0031		0.149
		-0.0125		0.133		0.0392		0.149
		-0.0031		0.132		-0.0106		0.149
		0.0099		0.132		-0.0282		0.148
		0.0337		0.132		-0.041		0.148
		0.0158		0.132		-0.0133		0.148
		0.0038		0.132		-0.0061		0.148
		-0.0043		0.132		0.0095		0.148
		-0.0195		0.132		0.0044		0.147
		0.0379		0.131		-0.0019		0.147
		-0.0213		0.131		0.0128		0.147
		0.0655		0.131		0.0035		0.146
		0.0121		0.13		0.0404		0.146
		-0.0012		0.13		-0.0844		0.146
		0.0615		0.129		-0.0873		0.146
		-0.025		0.129		0.0192		0.145
		0.0202		0.128		-0.0761		0.145
		-0.0081		0.127		0.02		0.145
		-0.0086		0.127		0.019		0.144
		0.0052		0.126		0.0148		0.144
		0.044		0.126		-0.0671		0.143
		0.0026		0.126		-0.0044		0.143
		0.0079		0.126		0.1129		0.143
		-0.0678		0.125		0.0091		0.143
		0.0025		0.125		-0.0613		0.143
		0.0189		0.124		0.0008		0.142
		0.035		0.124		-0.0574		0.142
		-0.0177		0.123		-0.0398		0.142
		-0.1106		0.123		0.0303		0.142
		-0.0029		0.122		0.0108		0.142
		0.0018		0.122		0.044		0.142
		0.0042		0.121		-0.0273		0.142
		0.0095		0.121		-0.0237		0.142
		-0.0003		0.121		0.0023		0.142
		0.0051		0.121		-0.0518		0.141
		0.001		0.12		-0.0073		0.14
		-0.0024		0.119		-0.0698		0.14
		0.0088		0.119		-0.0222		0.14
		-0.0044		0.119		0.096		0.14
		0.0098		0.118		0.0157		0.139
		0.0025		0.118		-0.0033		0.139
		-0.0113		0.117		0.0251		0.139
		0.0063		0.117		0.0031		0.139
		-0.0021		0.117		-0.0274		0.139
		-0.003		0.117		-0.1072		0.138
		-0.0182		0.117		0.0013		0.138
		0.0014		0.117		-0.0601		0.138
		0.007		0.117		0.0047		0.138
		0.0014		0.117		0.0555		0.138
		0.0026		0.116		0.0023		0.138
		-0.0287		0.116		0.0365		0.138
		-0.043		0.116		0.0216		0.137
		-0.0016		0.116		-0.0051		0.137
		-0.0153		0.116		0.0197		0.135
		-0.0253		0.116		-0.0017		0.135
		0.0071		0.115		0.0334		0.135
		0.0396		0.115		0.0487		0.134
		0.0147		0.115		0.0152		0.134
		-0.031		0.113		0.0093		0.134
		0.0055		0.113		-0.0381		0.134
		0.0302		0.112		-0.0231		0.133
		0.0114		0.112		0.0111		0.133
		-0.0875		0.112		-0.0355		0.133
		-0.0144		0.112		0.0013		0.133
		-0.0208		0.111		-0.0032		0.133
		-0.02		0.111		-0.012		0.132
		0.0015		0.111		0.0077		0.132
		0.0298		0.111		0.0573		0.131
		0.0323		0.111		-0.001		0.131
		0.0224		0.11		-0.0045		0.131
		0.0004		0.11		-0.0056		0.131
		-0.0076		0.11		-0.0106		0.131
		0.0528		0.109		0.006		0.13
		0.0062		0.109		-0.0465		0.13
		0.0207		0.109		-0.0063		0.129
		-0.0015		0.109		0.02		0.129
		0.0085		0.109		0.0455		0.129
		0.0192		0.108		0.0049		0.129
		-0.0448		0.108		-0.0357		0.129
		-0.0095		0.108		-0.0304		0.129
		0.0359		0.108		0.0117		0.128
		-0.0208		0.108		-0.0114		0.128
		0.0008		0.107		-0.0137		0.127
		0.01		0.107		0.0024		0.127
		0.0032		0.107		-0.0208		0.127
		0.0031		0.107		0.0147		0.127
		-0.0053		0.107		-0.0068		0.126
		-0.0009		0.107		-0.0143		0.126
		0.0328		0.107		0.0306		0.125
		-0.0013		0.107		0.0756		0.125
		-0.0309		0.106		-0.0193		0.125
		0.0067		0.106		-0.0167		0.125
		0.0038		0.106		-0.0245		0.125
		-0.029		0.106		-0.0227		0.124
		-0.0052		0.106		0.0025		0.124
		0.0655		0.106		0.0546		0.123
		-0.0334		0.105		-0.0109		0.123
		-0.0418		0.105		0.0112		0.123
		0.0098		0.105		0.0421		0.123
		-0.008		0.105		0.0286		0.123
		-0.0204		0.105		0.0723		0.122
		-0.0136		0.105		-0.0179		0.122
		0.0016		0.105		0.0054		0.122
		0.0084		0.105		-0.0339		0.122
		0.0282		0.104		0.004		0.122
		0.0062		0.103		-0.0042		0.121
		-0.0042		0.103		0.0017		0.121
		-0.0292		0.103		0.0457		0.121
		0.009		0.102		-0.0115		0.121
		0.0032		0.102		0.0046		0.12
		0.0013		0.102		0.0318		0.12
		0.0565		0.102		-0.0262		0.119
		0.0129		0.101		-0.0106		0.119
		-0.0089		0.101		-0.0715		0.119
		0.0175		0.1		-0.003		0.119
		-0.0523		0.0986		0.0419		0.118
		-0.0323		0.0985		0.0422		0.118
		0.014		0.0984		0.0212		0.118
		-0.0017		0.0981		-0.022		0.118
		0.0096		0.0974		-0.0291		0.117
		-0.1094		0.0971		0.0028		0.116
		-0.0201		0.097		0.0424		0.116
		-0.0086		0.0965		0.1029		0.116
		-0.0027		0.0964		0.0018		0.116
		0.0046		0.0954		0.0357		0.116
		0.0025		0.0952		-0.0001		0.116
		0.0033		0.0949		0.0282		0.116
		0.0078		0.0947		0.044		0.116
		0.0262		0.0943		-0.0067		0.116
		0.011		0.0932		0.0046		0.115
		-0.0292		0.0929		0.0491		0.115
		-0.0445		0.0926		0.0112		0.115
		-0.0199		0.0921		0.0166		0.114
		0.0167		0.0919		-0.0579		0.113
		0.0272		0.0918		-0.0065		0.113
		0.0013		0.0914		-0.0352		0.113
		0.0072		0.0909		0.0496		0.112
		0.0117		0.0909		-0.0257		0.112
		-0.0142		0.0902		-0.0052		0.111
		0.0168		0.0901		-0.0348		0.111
		0.0018		0.0892		0.042		0.111
		-0.0008		0.0891		0.0074		0.111
		0.0321		0.0888		-0.0582		0.111
		0.0142		0.0888		-0.0155		0.111
		0.033		0.0886		0.0147		0.11
		-0.0061		0.0885		-0.0116		0.11
		0.0097		0.0883		-0.0063		0.11
		0.0213		0.0883		-0.0049		0.109
		0.0071		0.0882		-0.04		0.109
		0.0745		0.0879		-0.0018		0.108
		-0.0142		0.0872		0.0029		0.108
		-0.0093		0.0871		-0.0193		0.108
		-0.0133		0.0869		-0.0142		0.108
		-0.0202		0.0868		-0.0168		0.107
		0.0006		0.0867		0.0705		0.107
		0.0169		0.0866		0.0146		0.107
		0.0513		0.0862		-0.0176		0.106
		-0.0018		0.0859		0.0504		0.106
		-0.0309		0.0858		-0.0154		0.106
		-0.0042		0.0856		0.0046		0.105
		0.0011		0.0855		0.0312		0.105
		0.0274		0.0854		-0.0008		0.105
		0.0262		0.0854		0.0064		0.104
		-0.0312		0.0851		-0.0686		0.104
		0.0113		0.0849		0.0172		0.104
		-0.0295		0.0849		-0.0256		0.104
		-0.0249		0.0849		0.0198		0.103
		-0.0235		0.084		0.0064		0.103
		-0.0142		0.0835		-0.052		0.103
		0.0009		0.0834		-0.0166		0.102
		-0.0109		0.0833		0.058		0.102
		0.0081		0.0815		0.0283		0.102
[truncated: 571 more rows]
[truncated: 17 more columns]

## Sheet: Fig S1
Fig S1a	WT	Atase1-/-
	6716.5	2339.85
	4676.44	5504.3
	3961.23	2147.66
	4146.28	4521.42
	4741.69	5199.26
	2886.2	4433.21
	5576.38	2824.16
Fig S1b	WT	Atase1-/-
	421	304
	414	483
	431	171
	141	160
	540	392
	510	473
	525	505
Fig S1c	WT	Atase1-/-
	27	14
	37	31
	53	3
	37	20
	56	25
	46	38
	46	41
Fig S1d		Total							100%
	WT	5	10	8	6	16	16	12	1	2	2	0	7	7	4
	ATase1-/-	9	8	5	11	7	11	9	0	2	0	3	3	3	3
Fig S1e		Day 1 No Stim							Day 2 No Stim
	WT	4.55	0.62	2.67	0.36	7.12	9.44	3.29	24.49	8.37	29.83	2.32	34.19	33.75	11.58
	ATase1-/-	9.19	9.63	19.07	11.23	4.54	8.91	3.83	32.59	10.42	62.07	63.49	36.42	22.26	35.62
Fig S1f	WT	Atase1-/-
	2866.37	3847.83
	2529.71	2145.8
	2714.01	3392.93
	3323.38	3417.24
Fig S1g	WT	Atase1-/-
	409	385
	459	405
	223	505
	409	402
	317
Fig S1h	WT	Atase1-/-
	54	61
	58	45
	46	33
	28	42
	39
Fig S1i		Total							100%
	WT	12	5	7	9	13			4	0	2	2	8
	ATase1-/-	12	15	13	15				4	3	5	6
Fig S1j		Day 1 No Stim							Day 2 No Stim
	WT	9.05		15.43	11.95	3.39			41.98	48.57	87.18	78.18	36.6
	ATase1-/-	7.58	9.63	1.87	23.87				45.5	40.07	17.02	35.03
Fig S1k	WT	Atase2-/-
	5009.96	6634.53
	4614.16	3622.87
	4935.62	4211.05
	2393.07	4892.09
	6132.27	6571.41
	5162.77	4523.53
	5029.53	5292.95
	5767.77	4456.92
	4432.87	4678.57
		5273.4
Fig S1l	WT	Atase2-/-
	79.93	41.07
	38.12	25.83
	26.24	14.19
	48.18	18.72
	39.72	34.42
	45.95	35.06
	27.78	42.71
	19.24	28.09
		22.38
		43.02

## Sheet: Fig S2
Fig S2a	WT	Atase1-/-	Atase2-/-
	6.46927	6.81464	6.26959
	7.46454	6.81464	7.83699
	6.74449	7.54625	6.60066
	5.96628	6.57254	6.87569
	7.04225	6.59564	5.47708
	8.64277	7.35667	7.20669
		6.0307	6.69578
		7.67544	6.11354
		7.05716
		7.76288
		7.12515
		7.43494
		7.93651
		6.66667
Fig S2b	WT	Atase1-/-	Atase2-/-
	0.16	0.14	0.14
	0.15	0.13	0.19
	0.12	0.13	0.11
	0.15	0.13	0.18
	0.13	0.14	0.13
	0.16	0.1	0.19
	0.1	0.1	0.1
Fig S2c	WT	Atase1-/-	Atase2-/-
	29	31	29
	26	27	32
	34	24	29
	30	32	34
	30	31	32
	30	36	37
	26	30	28
Fig S2d	WT	Atase1-/-	Atase2-/-
	26.8994	40.2426	32.8767
	37.5542	22.4095	34.0587
	26.28	19.6922	15.3093
	19.53	27.8247	19.6626
	39.7914	40.0615	32.2163
	35.0981		34.7569

## Sheet: Fig S4
Lc3b-I	WT	Atase1-/-	Atase2-/-	Lc3b-II	WT	Atase1-/-	Atase2-/-	Beclin	WT	Atase1-/-	Atase2-/-
	0.803066	2.36595	1.1967		1.20301	1.30035	1.65691		0.828861	1.74646	0.953591
	1.00269	2.00559	1.30926		0.527714	1.96778	1.29605		0.993006	2.00253	0.874464
	1.31488	1.61673	1.7454		0.957058	0.714552	0.530161		1.11207	1.12801	1.00038
	0.879372	1.16581	1.52795		1.31221	1.60469	0.861222		1.06606	1.08856	0.707325
	0.866425	1.15313	1.3713		1.05503	0.986083	1.71459		0.886182	1.11162	1.40013
	0.810311	1.42212	1.02241		1.04031	0.798505	1.25495		0.908585	1.0674	1.31407
	1.02453	1.49082	1.13095		0.974571	1.66948	1.38433		1.14136	1.22556	1.11162
	1.29873	1.20825	0.84154		0.930088	1.43048	1.67726		1.06387	1.26776	1.10603
	1.1721	1.35459	1.47776		0.676708	1.06019	1.57343		1.08169	1.01797	1.0393
	0.821718	1.10535	1.64357		1.14523	0.94276	0.9557		0.914462	0.984126	0.972483
	1.00329	1.37774	1.14394		1.14019	0.80646	0.616822		1.05036	0.875965	0.853268
	1.00289	1.49093	0.92617		1.03787	0.903203	0.51651		0.95349	0.963877	0.796674
	1.18452	1.67092	1.39718		0.840698	1.21034	1.12989		1.1167	1.23711	1.08477
	1.1059	1.02457	1.03205		1.14341	1.38515	1.31889		1.03891	1.21201	0.980146
	1.06148	0.900134	0.889242		1.38732	0.914857	0.899642		0.94778	1.11063	1.00259
	0.648106		1.31322		0.628571	0.978301	1.07812		0.896611	0.90756	0.913876

## Sheet: Fig S5
All acetylpeptides	Atase1-/- - WT Δ acetyl stoichiometry	Atase2-/- - WT Δ acetyl stoichiometry (for Atase1-/--only sites)	Atase2-/- - WT Δ acetyl stoichiometry (for Atase2-/--only sites)	Atase2-/- - WT Δ acetyl stoichiometry (for Both)	Secretory pathway acetylpeptides	Atase1-/- - WT Δ acetyl stoichiometry	Atase2-/- - WT Δ acetyl stoichiometry (for Atase1-/--only sites)	Atase2-/- - WT Δ acetyl stoichiometry (for Atase2-/--only sites)	Atase2-/- - WT Δ acetyl stoichiometry (for Both)	Non-secretory pathway acetylpeptides	Atase1-/- - WT Δ acetyl stoichiometry	Atase2-/- - WT Δ acetyl stoichiometry (for Atase1-/--only sites)	Atase2-/- - WT Δ acetyl stoichiometry (for Atase2-/--only sites)	Atase2-/- - WT Δ acetyl stoichiometry (for Both)
	-0.4185	0.0723				-0.43	-0.3086				-0.4185	0.0723
	-0.3264	-0.1856				-0.313	-0.2116				-0.3264	-0.1856
	-0.2713	-0.234				-0.1883	-0.1134				-0.2713	-0.234
	-0.2145	-0.1389				-0.1572	-0.1336				-0.2145	-0.1389
	-0.1949	-0.0355				-0.1456	0.1107				-0.1949	-0.0355
	-0.1925	-0.0024				-0.1455	-0.1489				-0.1925	-0.0024
	-0.1883	-0.1059				-0.1134	-0.1904				-0.1883	-0.1059
	-0.1778	-0.0681				-0.1044	-0.0785				-0.1778	-0.0681
	-0.1373	-0.0674				-0.0948	-0.0597				-0.1373	-0.0674
	-0.1295	-0.0867				-0.0919	-0.051				-0.1295	-0.0867
	-0.1094	0.0334				-0.0903	-0.067				-0.1094	0.0334
	-0.1037	0.0177				-0.0896	-0.0487				-0.1037	0.0177
	-0.1031	-0.0627				-0.075	-0.0253				-0.1031	-0.0627
	-0.1018	0.0404				-0.0675	0.022				-0.1018	0.0404
	-0.0892	-0.0298				-0.0641	-0.0172				-0.0892	-0.0298
	-0.0886	-0.0887				-0.0593	-0.0377				-0.0886	-0.0887
	-0.0803	-0.0489				-0.0452	-0.0331				-0.0803	-0.0489
	-0.0752	0.0821				-0.0281	-0.0336				-0.0752	0.0821
	-0.0729	-0.0242				-0.0268	-0.024				-0.0729	-0.0242
	-0.0727	-0.027				-0.0264	-0.0289				-0.0727	-0.027
	-0.0684	-0.0374				-0.0244	0.0759				-0.0684	-0.0374
	-0.0606	-0.0246				-0.0224	-0.0189				-0.0606	-0.0246
	-0.0558	-0.0166				-0.0219	-0.0247				-0.0558	-0.0166
	-0.0507	0.1141				-0.0213	-0.01				-0.0507	0.1141
	-0.0491	0.0187				-0.0203	-0.0101				-0.0491	0.0187
	-0.0484	-0.0269				-0.0159	0				-0.0484	-0.0269
	-0.0459	-0.0147				-0.0156	0.0855				-0.0459	-0.0147
	-0.0355	-0.0281				-0.0146	-0.0142				-0.0355	-0.0281
	-0.0316	0.0024				-0.0137	-0.0077				-0.0316	0.0024
	-0.0313	-0.0041				-0.0113	-0.0008				-0.0313	-0.0041
	-0.0312	0.0232				-0.0113	0.0297				-0.0312	0.0232
	-0.029	0.0028				-0.0105	-0.0299				-0.029	0.0028
	-0.0254	0.001				-0.0096	-0.0043				-0.0254	0.001
	-0.0223	-0.0073				-0.0072	0.0248				-0.0223	-0.0073
	-0.0195	-0.0114				-0.0057	0.0144				-0.0195	-0.0114
	-0.0192	-0.0179				-0.0051	-0.0012				-0.0192	-0.0179
	-0.0189	-0.0089				-0.0046	0.0063				-0.0189	-0.0089
	-0.0179	-0.0105				-0.0025	0.0025				-0.0179	-0.0105
	-0.0146	-0.0039				0.0005	0.0002				-0.0146	-0.0039
	-0.0133	-0.0061				0.0007	0.0014				-0.0133	-0.0061
	-0.0117	0.0162				0.0035	-0.0001				-0.0117	0.0162
	-0.0098	0.0145				0.005	0.0049				-0.0098	0.0145
	-0.0072	0.0018				0.0095	0.0041				-0.0072	0.0018
	-0.0062	-0.0013				0.0147	0.0205				-0.0062	-0.0013
	-0.0042	-0.0032				0.0167	-0.0052				-0.0042	-0.0032
	-0.0022	0.0069				0.0168	0.0271				-0.0022	0.0069
	-0.0012	0.0018				0.0309	0.0334				-0.0012	0.0018
	0.0045	0				0.0417	0.0174				0.0045	0
	0.0054	-0.0002				0.0425	0.0074				0.0054	-0.0002
	0.0065	0				0.0458	0.0247				0.0065	0
	0.0066	0.0052				0.0552	0.0148				0.0066	0.0052
	0.0076	0.0049				0.0588	0.0528				0.0076	0.0049
	0.0098	0.0088				0.0705	0.0111				0.0098	0.0088
	0.0157	0.0026				0.0745	0.0187				0.0157	0.0026
	0.0157	0.0023				0.0769	0.062				0.0157	0.0023
	0.0182	0.0195				0.0789	-0.5256				0.0182	0.0195
	0.0189	0.0105				0.1006	0.01				0.0189	0.0105
	0.025	-0.0156				0.1027	0.0041				0.025	-0.0156
	0.026	0.0013				0.1086	0.0539				0.026	0.0013
	0.0266	0.0412				0.1197	0.0674				0.0266	0.0412
	0.0307	0.0066				0.1451	-0.0036				0.0307	0.0066
	0.0338	0.0304				0.1659	-0.0294				0.0338	0.0304
	0.0345	-0.0381				0.1888	-0.0548				0.0345	-0.0381
	0.035	-0.0041				0.1902	-0.0626				0.035	-0.0041
	0.0352	0.0064				0.2159	0.0238				0.0352	0.0064
	0.0361	-0.0116				0.2359	0.1296				0.0361	-0.0116
	0.0463	0.052				0.2438	0.0647				0.0463	0.052
	0.0507	0.0487				0.2898	0.4411				0.0507	0.0487
	0.0556	0.0529				0.3007	-0.011				0.0556	0.0529
	0.056	0.0144				0		-0.4309			0.056	0.0144
	0.0605	0.1575				-0.1737		-0.3409			0.0605	0.1575
	0.0654	0.0762				-0.0579		-0.3221			0.0654	0.0762
	0.0693	0.0553				-0.2223		-0.3043			0.0693	0.0553
	0.0715	0.0229				-0.039		-0.3031			0.0715	0.0229
	0.0719	-0.0876				-0.1567		-0.3012			0.0719	-0.0876
	0.0722	0.0323				-0.0932		-0.2913			0.0722	0.0323
	0.073	-0.0604				0.1521		-0.2372			0.073	-0.0604
	0.0763	0.0187				0.0116		-0.2027			0.0763	0.0187
	0.0764	0.0701				-0.1516		-0.1864			0.0764	0.0701
	0.0823	0.0117				-0.1594		-0.186			0.0823	0.0117
	0.0855	-0.0587				-0.0787		-0.1792			0.0855	-0.0587
	0.0863	0.0036				-0.0444		-0.1642			0.0863	0.0036
	0.0927	0.0402				-0.2663		-0.1463			0.0927	0.0402
	0.095	0.0461				0		-0.1448			0.095	0.0461
	0.0991	0.0843				-0.1197		-0.1301			0.0991	0.0843
	0.1019	0.0076				-0.0791		-0.1131			0.1019	0.0076
	0.1057	0.0809				-0.0902		-0.1068			0.1057	0.0809
	0.1069	0.039				-0.091		-0.1028			0.1069	0.039
	0.1124	0.0496				-0.0316		-0.0973			0.1124	0.0496
	0.1138	0.0298				-0.0399		-0.0939			0.1138	0.0298
	0.1142	0.0717				0.0402		-0.093			0.1142	0.0717
	0.1155	-0.0229				-0.0441		-0.0868			0.1155	-0.0229
	0.1197	-0.0012				-0.0079		-0.0828			0.1197	-0.0012
	0.1199	0.1284				-0.0268		-0.0647			0.1199	0.1284
	0.1269	0.079				-0.0261		-0.0576			0.1269	0.079
	0.1284	-0.0095				-0.0343		-0.0537			0.1284	-0.0095
	0.1328	0.0907				0.0057		-0.0467			0.1328	0.0907
	0.1342	0.0195				-0.0067		-0.0417			0.1342	0.0195
	0.1352	-0.0014				0.0292		-0.0391			0.1352	-0.0014
	0.1387	0				0.0117		-0.031			0.1387	0
	0.1389	0.111				0.0088		-0.0294			0.1389	0.111
	0.1392	0.0721				-0.0119		-0.0261			0.1392	0.0721
	0.1404	-0.0813				-0.0254		-0.0243			0.1404	-0.0813
	0.147	0.0213				-0.0009		-0.0222			0.147	0.0213
	0.1515	-0.0054				-0.0064		-0.0192			0.1515	-0.0054
	0.1521	-0.0376				0.0009		-0.0098			0.1521	-0.0376
	0.1543	0.0373				-0.0031		-0.0087			0.1543	0.0373
	0.1573	0.1687				-0.0056		-0.0071			0.1573	0.1687
	0.159	-0.0482				-0.0036		0.0105			0.159	-0.0482
	0.16	-0.0176				0.005		0.0154			0.16	-0.0176
	0.1613	0.0856				0.0055		0.0156			0.1613	0.0856
	0.1678	0.1785				0.0215		0.025			0.1678	0.1785
	0.1705	-0.0155				0.004		0.0361			0.1705	-0.0155
	0.1728	0.0698				0.0235		0.0377			0.1728	0.0698
	0.1752	0.0551				0		0.0486			0.1752	0.0551
	0.1759	0.1097				-0.002		0.0498			0.1759	0.1097
	0.188	-0.0141				0.0041		0.0499			0.188	-0.0141
	0.1893	-0.0357				0.0187		0.0548			0.1893	-0.0357
	0.1929	0.1237				0.0141		0.058			0.1929	0.1237
	0.2141	0.0347				0.0679		0.0776			0.2141	0.0347
	0.2193	0.1821				0.0379		0.0816			0.2193	0.1821
	0.2495	-0.0411				0.0114		0.0914			0.2495	-0.0411
	0.2638	0.0561				-0.0148		0.1074			0.2638	0.0561
	0.2692	-0.0124				0.0066		0.1201			0.2692	-0.0124
	0.2734	0.1816				0.0143		0.1279			0.2734	0.1816
	0.2882	0.1224				0.0659		0.1818			0.2882	0.1224
	0.3036	-0.022				0.0411		0.1995			0.3036	-0.022
	0.3083	0.0897				0.0389		0.2308			0.3083	0.0897
	0.329	0.1313				0.0946		0.2453			0.329	0.1313
	0.3344	0.04				0.0503		0.3777			0.3344	0.04
	0.3354	0.0723				-0.0109		0.3885			0.3354	0.0723
	0.341	0.1251				0.2897		0.5522			0.341	0.1251
	0.3469	0.3623				-0.3536			-0.2043		0.3469	0.3623
	0.6248	0				-0.333			-0.2833		0.6248	0
	-0.154		-0.3374			-0.2761			-0.1563		-0.154		-0.3374
	-0.0667		-0.3136			-0.2281			-0.2963		-0.0667		-0.3136
	0.0669		-0.2973			-0.1547			-0.0123		0.0669		-0.2973
	0.1114		-0.2846			-0.1295			-0.2402		0.1114		-0.2846
	-0.0367		-0.2313			-0.0799			-0.1197		-0.0367		-0.2313
	-0.1011		-0.2284			-0.0525			-0.0366		-0.1011		-0.2284
	-0.1805		-0.227			-0.0318			-0.0448		-0.1805		-0.227
	0.0442		-0.2211			-0.03			-0.0606		0.0442		-0.2211
	-0.0966		-0.2166			-0.0163			-0.0183		-0.0966		-0.2166
	-0.1291		-0.2109			-0.0077			-0.0106		-0.1291		-0.2109
	-0.13		-0.2084			0.0129			0.0163		-0.13		-0.2084
	-0.0202		-0.198			0.0262			-0.018		-0.0202		-0.198
	-0.0796		-0.194			0.0306			-0.0379		-0.0796		-0.194
	-0.0999		-0.1921			0.0326			0.0515		-0.0999		-0.1921
	0.0213		-0.164			0.0789			-0.5256		0.0213		-0.164
	-0.081		-0.1472			0.0927			0.0747		-0.081		-0.1472
	-0.0594		-0.1305			0.2208			0.1581		-0.0594		-0.1305
	-0.0153		-0.1209								-0.0153		-0.1209
	-0.0617		-0.1075								-0.0617		-0.1075
	0.0054		-0.1058								0.0054		-0.1058
	-0.0693		-0.0942								-0.0693		-0.0942
	0.0649		-0.0905								0.0649		-0.0905
	-0.0125		-0.0884								-0.0125		-0.0884
	0.0034		-0.0665								0.0034		-0.0665
	-0.0125		-0.0657								-0.0125		-0.0657
	-0.0311		-0.0629								-0.0311		-0.0629
	-0.0004		-0.0625								-0.0004		-0.0625
	0.0254		-0.058								0.0254		-0.058
	0.0329		-0.0575								0.0329		-0.0575
	-0.0034		-0.0525								-0.0034		-0.0525
	0.037		-0.0436								0.037		-0.0436
	0.0405		-0.0413								0.0405		-0.0413
	0		-0.0389								0		-0.0389
	-0.0181		-0.0375								-0.0181		-0.0375
	0.0244		-0.0355								0.0244		-0.0355
	-0.0216		-0.0307								-0.0216		-0.0307
	0		-0.0278								0		-0.0278
	-0.0376		-0.0278								-0.0376		-0.0278
	-0.0232		-0.0226								-0.0232		-0.0226
	0.0025		-0.0196								0.0025		-0.0196
	-0.0015		-0.0168								-0.0015		-0.0168
	-0.0069		-0.0138								-0.0069		-0.0138
	-0.0009		-0.003								-0.0009		-0.003
	0.0044		0.003								0.0044		0.003
	0.0014		0.003								0.0014		0.003
	0.1567		0.0066								0.1567		0.0066
	0.0073		0.0137								0.0073		0.0137
	0.0102		0.0141								0.0102		0.0141
	0.0073		0.0159								0.0073		0.0159
	-0.0009		0.0167								-0.0009		0.0167
	-0.003		0.0179								-0.003		0.0179
	0.0132		0.0186								0.0132		0.0186
	0.0247		0.0189								0.0247		0.0189
	0.0551		0.0225								0.0551		0.0225
	0.0033		0.0251								0.0033		0.0251
	0.0011		0.0252								0.0011		0.0252
	0.0085		0.0257								0.0085		0.0257
	0.0352		0.0281								0.0352		0.0281
	0.032		0.0381								0.032		0.0381
	0.0041		0.0386								0.0041		0.0386
	0.0084		0.039								0.0084		0.039
	0.0411		0.0391								0.0411		0.0391
	0.0373		0.0418								0.0373		0.0418
	0.0225		0.0444								0.0225		0.0444
	0.0051		0.0533								0.0051		0.0533
	0.045		0.0541								0.045		0.0541
	0.0356		0.0642								0.0356		0.0642
	0.0162		0.0646								0.0162		0.0646
	-0.0193		0.0659								-0.0193		0.0659
	0.0356		0.0684								0.0356		0.0684
	0		0.0696								0		0.0696
	0.0143		0.0714								0.0143		0.0714
	0.029		0.0812								0.029		0.0812
	0.0052		0.0823								0.0052		0.0823
	0.0239		0.0844								0.0239		0.0844
	0.0459		0.095								0.0459		0.095
	0.0107		0.0961								0.0107		0.0961
	0.0238		0.0964								0.0238		0.0964
	0.1149		0.1145								0.1149		0.1145
	0.0899		0.1276								0.0899		0.1276
	0.1148		0.1359								0.1148		0.1359
	-0.0294		0.1421								-0.0294		0.1421
	0.014		0.1583								0.014		0.1583
	0.0767		0.1604								0.0767		0.1604
	0.0701		0.1619								0.0701		0.1619
	0.0799		0.1709								0.0799		0.1709
	0.0131		0.1751								0.0131		0.1751
	0.0604		0.1764								0.0604		0.1764
	0.0397		0.1826								0.0397		0.1826
	0.0639		0.1861								0.0639		0.1861
	-0.0152		0.2015								-0.0152		0.2015
	0		0.2042								0		0.2042
	0.1624		0.2234								0.1624		0.2234
	0.0988		0.2279								0.0988		0.2279
	0		0.2344								0		0.2344
	-0.0268		0.2542								-0.0268		0.2542
	0.0755		0.3044								0.0755		0.3044
	0.0335		0.3355								0.0335		0.3355
	0.1559		0.3406								0.1559		0.3406
	0.1522		0.3738								0.1522		0.3738
	0.033		0.5703								0.033		0.5703
	0.3841		0.5795								0.3841		0.5795
	0.3619		0.7458								0.3619		0.7458
	-0.342			-0.401							-0.342			-0.401
	-0.268			-0.124							-0.268			-0.124
	-0.2255			-0.1089							-0.2255			-0.1089
	-0.2188			-0.2215							-0.2188			-0.2215
	-0.2122			-0.2358							-0.2122			-0.2358
	-0.1977			-0.2131							-0.1977			-0.2131
	-0.1721			-0.1667							-0.1721			-0.1667
	-0.1025			-0.1046							-0.1025			-0.1046
	-0.093			-0.1836							-0.093			-0.1836
	-0.0515			-0.0664							-0.0515			-0.0664
	-0.0291			-0.0327							-0.0291			-0.0327
	-0.0026			-0.0016							-0.0026			-0.0016
	0.007			0.0124							0.007			0.0124
	0.0079			0.0167							0.0079			0.0167
	0.0536			0.0305							0.0536			0.0305
	0.0626			0.0547							0.0626			0.0547
	0.0686			0.0617							0.0686			0.0617
	0.0719			0.1141							0.0719			0.1141
	0.0741			0.1129							0.0741			0.1129
	0.0802			0.031							0.0802			0.031
	0.0855			-0.0587							0.0855			-0.0587
	0.0948			0.1019							0.0948			0.1019
	0.0988			0.2279							0.0988			0.2279
	0.1127			0.0725							0.1127			0.0725
	0.1294			0.1769							0.1294			0.1769
	0.1335			0.149							0.1335			0.149
	0.1471			0.2614							0.1471			0.2614
	0.2411			0.1905							0.2411			0.1905
	0.2621			0.3551							0.2621			0.3551
	0.2678			0.4943							0.2678			0.4943
	0.3627			0.327							0.3627			0.327
	-0.43	-0.3086
	-0.313	-0.2116
	-0.1883	-0.1134
	-0.1572	-0.1336
	-0.1456	0.1107
	-0.1455	-0.1489
	-0.1134	-0.1904
	-0.1044	-0.0785
	-0.0948	-0.0597
	-0.0919	-0.051
	-0.0903	-0.067
	-0.0896	-0.0487
	-0.075	-0.0253
	-0.0675	0.022
	-0.0641	-0.0172
	-0.0593	-0.0377
	-0.0452	-0.0331
	-0.0281	-0.0336
	-0.0268	-0.024
	-0.0264	-0.0289
	-0.0244	0.0759
	-0.0224	-0.0189
	-0.0219	-0.0247
	-0.0213	-0.01
	-0.0203	-0.0101
	-0.0159	0
	-0.0156	0.0855
	-0.0146	-0.0142
	-0.0137	-0.0077
	-0.0113	-0.0008
	-0.0113	0.0297
	-0.0105	-0.0299
	-0.0096	-0.0043
	-0.0072	0.0248
	-0.0057	0.0144
	-0.0051	-0.0012
	-0.0046	0.0063
	-0.0025	0.0025
	0.0005	0.0002
	0.0007	0.0014
	0.0035	-0.0001
	0.005	0.0049
	0.0095	0.0041
	0.0147	0.0205
	0.0167	-0.0052
	0.0168	0.0271
	0.0309	0.0334
	0.0417	0.0174
	0.0425	0.0074
	0.0458	0.0247
	0.0552	0.0148
	0.0588	0.0528
	0.0705	0.0111
	0.0745	0.0187
	0.0769	0.062
	0.0789	-0.5256
	0.1006	0.01
	0.1027	0.0041
	0.1086	0.0539
	0.1197	0.0674
	0.1451	-0.0036
	0.1659	-0.0294
	0.1888	-0.0548
	0.1902	-0.0626
	0.2159	0.0238
	0.2359	0.1296
	0.2438	0.0647
	0.2898	0.4411
	0.3007	-0.011
	0		-0.4309
	-0.1737		-0.3409
	-0.0579		-0.3221
	-0.2223		-0.3043
	-0.039		-0.3031
	-0.1567		-0.3012
	-0.0932		-0.2913
	0.1521		-0.2372
	0.0116		-0.2027
	-0.1516		-0.1864
	-0.1594		-0.186
	-0.0787		-0.1792
	-0.0444		-0.1642
	-0.2663		-0.1463
	0		-0.1448
	-0.1197		-0.1301
	-0.0791		-0.1131
	-0.0902		-0.1068
	-0.091		-0.1028
	-0.0316		-0.0973
	-0.0399		-0.0939
	0.0402		-0.093
	-0.0441		-0.0868
	-0.0079		-0.0828
	-0.0268		-0.0647
	-0.0261		-0.0576
	-0.0343		-0.0537
	0.0057		-0.0467
	-0.0067		-0.0417
	0.0292		-0.0391
	0.0117		-0.031
	0.0088		-0.0294
	-0.0119		-0.0261
	-0.0254		-0.0243
	-0.0009		-0.0222
	-0.0064		-0.0192
	0.0009		-0.0098
	-0.0031		-0.0087
	-0.0056		-0.0071
	-0.0036		0.0105
	0.005		0.0154
	0.0055		0.0156
	0.0215		0.025
	0.004		0.0361
	0.0235		0.0377
	0		0.0486
	-0.002		0.0498
	0.0041		0.0499
	0.0187		0.0548
	0.0141		0.058
	0.0679		0.0776
	0.0379		0.0816
	0.0114		0.0914
	-0.0148		0.1074
	0.0066		0.1201
	0.0143		0.1279
	0.0659		0.1818
	0.0411		0.1995
	0.0389		0.2308
	0.0946		0.2453
	0.0503		0.3777
	-0.0109		0.3885
	0.2897		0.5522
	-0.3536			-0.2043
	-0.333			-0.2833
	-0.2761			-0.1563
	-0.2281			-0.2963
	-0.1547			-0.0123
	-0.1295			-0.2402
	-0.0799			-0.1197
	-0.0525			-0.0366
	-0.0318			-0.0448
	-0.03			-0.0606
	-0.0163			-0.0183
	-0.0077			-0.0106
	0.0129			0.0163
	0.0262			-0.018
	0.0306			-0.0379
	0.0326			0.0515
	0.0789			-0.5256
	0.0927			0.0747
	0.2208			0.1581
